# Supplementary material for: Contributing effects of sarcopenia on cancer occurrence: novel evidence based on NHANES 1999–2020 and two-sample mendelian randomization study
Source: Oncologist. 2025 Nov 5;30(11):oyaf369. doi: 10.1093/oncolo/oyaf369 (PMC12628308; doi:10.1093/oncolo/oyaf369)
Supplement: oyaf369_Supplementary_Data [file oyaf369_supplementary_data.zip]

Archive with 2 entries (2 files):
- supplementary figures S1-S8 and figure legends.docx
- Supplemental Dataset.xls
