# Supplementary material for: Contributing effects of sarcopenia on cancer occurrence: novel evidence based on NHANES 1999–2020 and two-sample mendelian randomization study
Source: Oncologist. 2025 Nov 5;30(11):oyaf369. doi: 10.1093/oncolo/oyaf369 (PMC12628308; doi:10.1093/oncolo/oyaf369)
Supplement: oyaf369_Supplementary_Data [file oyaf369_supplementary_data.zip › Supplemental Dataset.xls]

## Sheet: Supplementary Dateset 
Supplementary Dateset 1. The summary information of GWAS datasets
Supplementary Dateset 2.The information of genetic instruments proxying the appendicualr lean mass.
Supplementary Dateset 3.The information of genetic instruments proxying the whole body lean mass.
Supplementary Dateset 4.The information of genetic instruments proxying the grip strength.
Supplementary Dateset 5.The information of genetic instruments proxying the sarcopenia indetified by the EWGSOP criteria.
Supplementary Dateset 6.The information of genetic instruments proxying the sarcopenia indetified by the FNIH criteria.
Supplementary Dateset 7.Number of participants in different cancer diseases grouped by age.

## Sheet: Supplementary Dateset 1
Supplementary Dateset 1. The summary information of GWAS datasets
Cancers or sarcopenia-realted traits	source	case	control	population
all_cancer	Finngen	87531	314193	european
Acute_lymphocytic_leukaemia	Finngen	197	314192	european
Acute_myeloid_leukaemia	Finngen	244	314192	european
Basal_cell_carcinoma	Finngen	20506	314193	european
biliary_gallbladder_cancer	Finngen	1207	314193	european
bladder_cancer	Finngen	2193	314193	european
bone_cartilage_cancer	Finngen	224	314193	european
brain_cancer	Finngen	816	314193	european
breast_cancer	Finngen	18786	182927	european
breast_cancer_HER_negative	Finngen	6188	182678	european
breast_cancer_HER_postive	Finngen	10404	182678	european
bronchus_lung_cancer	Finngen	6340	314193	european
cervix_uteri_cancer	Finngen	388	182927	european
Chronic_lymphocytic_leukaemia	Finngen	668	314189	european
Chronic_myeloid_leukaemia	Finngen	115	314192	european
colon_cancer	Finngen	4143	314193	european
corpus_uteri_cancer	Finngen	2079	182927	european
eye_adnexa_cancer	Finngen	221	314193	european
head_neck_cancer	Finngen	2281	314193	european
kidney_cancer	Finngen	2372	314193	european
lip_cancer	Finngen	219	314193	european
Lymphoid_leukaemia	Finngen	1617	324650	european
nasal_cavity_sinuses_cancer	Finngen	151	314193	european
oesophagus_cancer	Finngen	619	314193	european
oral_cavity_cancer	Finngen	832	314193	european
ovary_cancer	Finngen	1091	182927	european
pancreas_cancer	Finngen	1626	314193	european
parotid_gland_cancer	Finngen	186	314193	european
Primary_lymphoid_hematopoietic_cancer	Finngen	8163	324650	european
prostate_cancer	Finngen	15199	131266	european
rectum_cancer	Finngen	2490	314193	european
renal_pelvis_cancer	Finngen	138	314193	european
skin_cancer	Finngen	22271	314193	european
small_intestine_cancer	Finngen	525	314193	european
stomach_cancer	Finngen	1423	314193	european
testis_cancer	Finngen	426	131266	european
thyroid_gland_cancer	Finngen	1907	314193	european
urinary_tract_cancer	Finngen	2619	314193	european
vulva_cancer	Finngen	202	182927	european
appendicular lean mass	33097823	450243		european
whole body lean mass	UK biobank	454850		european
grip strength	UK biobank	461026		european
Sarcopenia (EWGSOP)	33510174	48596	207927	european
Sarcpenia (FNIH)	33510174	20335	236188	european

## Sheet: Supplementary Dateset 2
Supplementary Dateset 2.The information of genetic instruments proxying the appendicualr lean mass.
chr.exposure	pos.exposure	SNP	other_allele.exposure	effect_allele.exposure	eaf.exposure	beta.exposure	se.exposure	pval.exposure	samplesize.exposure
1	1812688	rs6603803	A	G	0.5082	0.0116	0.0019	6.46994e-10	450243
1	2164699	rs377599	C	T	0.383	0.0217	0.0019	3.49865e-29	450243
1	6716083	rs200439	A	C	0.2207	-0.0128	0.0023	1.51001e-08	450243
1	8484823	rs301807	A	G	0.5815	-0.0144	0.0019	2.52581e-14	450243
1	10236402	rs7418410	C	T	0.4089	0.0155	0.0019	5.63638e-16	450243
1	10825577	rs11121615	C	T	0.6894	-0.0202	0.002	3.31894e-23	450243
1	11129317	rs2791654	G	A	0.7062	-0.0239	0.0022	1.20587e-28	450243
1	21584941	rs212526	T	C	0.6007	0.0214	0.0019	3.84326e-29	450243
1	22472451	rs7543136	C	T	0.7209	-0.021	0.0021	9.95864e-24	450243
1	22563429	rs926436	G	A	0.8577	0.0178	0.0027	3.84238e-11	450243
1	23341690	rs80295797	C	T	0.3265	-0.0198	0.002	3.8256e-23	450243
1	26553260	rs11582892	C	T	0.6761	0.0112	0.002	3.05999e-08	450243
1	26746199	rs4274112	A	G	0.3733	-0.0217	0.002	2.47116e-28	450243
1	33802817	rs55745410	A	G	0.3547	-0.0157	0.002	1.59111e-15	450243
1	36613380	rs7522400	A	G	0.7683	0.0129	0.0022	5.62497e-09	450243
1	36747842	rs113107560	T	G	0.4118	-0.019	0.0019	6.98554e-23	450243
1	38455891	rs4360494	G	C	0.5541	-0.0198	0.0019	7.88315e-26	450243
1	41544279	rs2885697	G	T	0.665	-0.0323	0.002	9.20662e-60	450243
1	44107428	rs2367724	C	T	0.6731	0.0114	0.002	1.086e-08	450243
1	51248316	rs12074850	A	G	0.0898	0.0393	0.0033	2.72207e-33	450243
1	56116513	rs1514134	T	C	0.3849	-0.0114	0.0019	3.57396e-09	450243
1	56632407	rs11206749	A	G	0.1936	0.0304	0.0024	9.88098e-38	450243
1	63727542	rs670318	T	C	0.9515	0.0413	0.0044	2.52e-21	450243
1	67422990	rs2025609	C	G	0.8511	0.0186	0.0026	2.00217e-12	450243
1	73860028	rs11210229	A	G	0.6168	0.0125	0.0019	8.20729e-11	450243
1	78450517	rs34517439	C	A	0.1221	0.0421	0.0029	5.8023e-48	450243
1	89142464	rs10922476	A	G	0.5568	0.016	0.0019	1.7791e-17	450243
1	92316573	rs11590254	A	T	0.3114	0.0186	0.002	4.33611e-20	450243
1	93324634	rs4847378	G	T	0.6121	0.0136	0.0019	1.64286e-12	450243
1	97287825	rs35696197	G	T	0.2592	0.0127	0.0021	3.94303e-09	450243
1	98873390	rs1405227	G	A	0.3167	0.0129	0.002	1.573e-10	450243
1	109935325	rs3768495	C	T	0.7173	-0.0178	0.0021	1.06611e-17	450243
1	118870373	rs60804050	G	A	0.2559	-0.0217	0.0021	5.01303e-24	450243
1	120148713	rs28736838	C	T	0.3017	-0.0117	0.002	1.06999e-08	450243
1	150169917	rs11205339	T	C	0.2862	-0.0125	0.0021	1.75699e-09	450243
1	150527354	rs9659073	G	A	0.4754	-0.0198	0.0019	5.05359e-26	450243
1	150999863	rs55717234	A	G	0.5732	0.0122	0.0019	1.341e-10	450243
1	154991389	rs905938	T	C	0.2649	0.0394	0.0021	8.42558e-77	450243
1	155366923	rs200238746	G	A	0.3939	-0.0155	0.0023	1.0361e-11	450243
1	156146689	rs41265019	G	A	0.0205	0.0447	0.0067	2.77971e-11	450243
1	172167226	rs2209098	T	C	0.3108	0.024	0.002	1.72783e-32	450243
1	172381284	rs17278379	T	C	0.124	0.0226	0.0029	2.39773e-15	450243
1	176794066	rs1325596	G	A	0.5476	0.0287	0.0019	2.77077e-52	450243
1	184007119	rs3814333	C	T	0.3148	0.0182	0.002	3.26437e-19	450243
1	184744504	rs861598	C	A	0.4758	-0.0129	0.0019	8.14517e-12	450243
1	203766395	rs6693481	T	C	0.6951	-0.0143	0.002	2.208e-12	450243
1	204479176	rs7367519	T	C	0.6846	0.0164	0.002	4.68058e-16	450243
1	205685352	rs951366	T	C	0.3932	0.0205	0.0019	9.15377e-27	450243
1	212190116	rs2993531	A	C	0.5894	0.0176	0.0019	1.7378e-20	450243
1	214608704	rs4655345	A	G	0.3974	-0.0246	0.0019	5.81032e-38	450243
1	218519367	rs112369231	T	C	0.265	0.0181	0.0021	2.63087e-17	450243
1	218630201	rs1797070	G	A	0.2684	0.0219	0.0021	4.93287e-25	450243
1	219620569	rs12724708	A	T	0.3574	0.0243	0.002	1.65615e-35	450243
1	224559936	rs6675858	C	T	0.2141	-0.0137	0.0023	2.40398e-09	450243
1	227776942	rs12140848	C	G	0.1888	-0.0153	0.0024	1.798e-10	450243
1	235515534	rs2789365	C	T	0.4807	-0.0145	0.0019	1.14209e-14	450243
1	243646251	rs1005723	C	T	0.1908	0.0161	0.0024	1.7869e-11	450243
2	417167	rs62106258	T	C	0.0486	-0.0504	0.0044	6.44763e-31	450243
2	620297	rs7563362	A	G	0.8566	0.0352	0.0027	3.27115e-39	450243
2	9771620	rs10203320	T	C	0.3289	0.0138	0.002	7.85597e-12	450243
2	10190115	rs6721191	A	G	0.5779	-0.0144	0.0019	3.1703e-14	450243
2	11313340	rs10205141	A	G	0.0476	0.0241	0.0044	4.70999e-08	450243
2	20583907	rs144627572	G	A	0.0329	0.0439	0.0053	1.30197e-16	450243
2	23896049	rs12713004	A	G	0.7254	0.0367	0.0021	2.39828e-68	450243
2	25136866	rs10203386	T	A	0.4519	-0.0238	0.0019	1.74582e-36	450243
2	25946636	rs10171272	C	A	0.3035	0.0136	0.002	2.8721e-11	450243
2	27730940	rs1260326	T	C	0.6045	0.0323	0.0019	6.15886e-64	450243
2	32679732	rs3769598	A	G	0.1438	0.0171	0.0027	1.322e-10	450243
2	42575820	rs10202845	A	G	0.1133	-0.0288	0.003	5.34564e-22	450243
2	44390369	rs6544743	T	G	0.8091	-0.0217	0.0024	1.05803e-19	450243
2	45880122	rs650508	G	C	0.3008	-0.013	0.002	1.86102e-10	450243
2	47297082	rs2570515	C	T	0.7419	-0.0181	0.0022	4.05415e-17	450243
2	48383328	rs79592437	T	C	0.1233	-0.0205	0.0029	7.86683e-13	450243
2	56106928	rs59985551	C	T	0.2261	-0.0313	0.0022	2.43388e-44	450243
2	58171964	rs2678898	T	C	0.3802	-0.0129	0.0019	3.08816e-11	450243
2	60293216	rs75022676	G	A	0.2079	-0.0163	0.0023	2.84315e-12	450243
2	65753310	rs702886	A	G	0.3505	0.012	0.002	1.11199e-09	450243
2	65976175	rs17681189	C	A	0.4231	-0.0131	0.0019	5.81969e-12	450243
2	68354936	rs76517946	C	A	0.0814	-0.0368	0.0035	1.69395e-26	450243
2	71678520	rs4852257	T	G	0.5763	-0.0231	0.0019	6.21155e-34	450243
2	72035050	rs62143873	G	A	0.5033	-0.0115	0.0019	1.193e-09	450243
2	74771027	rs55980611	C	A	0.1457	0.0164	0.0028	4.21697e-09	450243
2	85818886	rs14976	C	T	0.3057	0.0144	0.002	1.42692e-12	450243
2	88913273	rs867529	G	C	0.2796	0.0184	0.0021	1.00092e-18	450243
2	97360079	rs72809820	C	T	0.324	-0.0111	0.002	3.133e-08	450243
2	103096695	rs6543146	T	G	0.5579	0.0154	0.0019	4.18697e-16	450243
2	105989716	rs6738207	G	A	0.4007	0.0127	0.0019	4.14477e-11	450243
2	111992435	rs9636364	G	A	0.5429	0.011	0.0019	5.09296e-09	450243
2	112256320	rs201570119	T	C	0.2098	0.0194	0.0023	5.47646e-17	450243
2	112929481	rs10864899	A	G	0.5643	-0.0112	0.0019	3.84503e-09	450243
2	121568931	rs12616192	G	A	0.0676	-0.0261	0.0038	6.82967e-12	450243
2	125352195	rs199647708	G	A	0.3969	0.0114	0.0019	3.43297e-09	450243
2	127876242	rs71414738	C	T	0.1763	0.015	0.0025	1.00201e-09	450243
2	144223279	rs61397287	A	T	0.0747	0.0235	0.0036	4.45349e-11	450243
2	165504841	rs13391980	G	A	0.1198	-0.0225	0.0029	7.59801e-15	450243
2	169091942	rs2390669	A	C	0.1289	0.0174	0.0028	6.996e-10	450243
2	169707552	rs488621	A	G	0.4688	0.0191	0.0019	2.86418e-24	450243
2	172416869	rs55852614	T	C	0.2474	-0.0393	0.0022	3.287e-73	450243
2	178565913	rs17400325	T	C	0.0415	0.0345	0.0047	2.10087e-13	450243
2	183248542	rs1430157	T	C	0.6883	-0.0182	0.002	3.23892e-19	450243
2	190014317	rs2138374	T	C	0.696	-0.0149	0.002	2.78997e-13	450243
2	191591310	rs10176654	T	C	0.2185	-0.0128	0.0023	1.69899e-08	450243
2	198702424	rs700677	C	A	0.3505	0.0173	0.002	1.13006e-18	450243
2	201158411	rs1436164	C	T	0.5572	-0.0139	0.0019	1.83105e-13	450243
2	202970250	rs12997625	C	T	0.5266	-0.017	0.0019	1.50107e-19	450243
2	207326937	rs1035583	G	A	0.6177	0.0148	0.0019	1.99205e-14	450243
2	211540507	rs1047891	C	A	0.3159	0.0233	0.002	5.70427e-31	450243
2	217631338	rs17773965	C	T	0.1412	-0.0163	0.0027	1.50699e-09	450243
2	218146818	rs13430869	G	T	0.7427	0.0272	0.0021	6.36649e-37	450243
2	218278555	rs1478575	T	A	0.6843	0.0312	0.002	5.20236e-54	450243
2	219193963	rs7598430	C	T	0.5046	-0.016	0.0019	1.37088e-17	450243
2	219835489	rs11684531	A	G	0.1328	-0.0172	0.0028	4.16697e-10	450243
2	223901896	rs1899040	C	T	0.7962	0.0152	0.0023	9.04066e-11	450243
2	227259964	rs17246129	G	A	0.3044	0.0254	0.002	1.26911e-35	450243
2	232328681	rs10202701	C	T	0.5419	0.0227	0.0019	3.1067e-33	450243
2	233061266	rs3116194	T	A	0.0978	-0.0295	0.0032	8.29469e-21	450243
2	233684402	rs2305141	A	G	0.5961	0.0183	0.0019	1.07498e-21	450243
2	242491353	rs7570235	T	C	0.5911	-0.0168	0.0019	2.08305e-18	450243
3	9975386	rs2270894	C	G	0.2034	-0.0332	0.0024	1.25401e-42	450243
3	12388409	rs7610055	G	A	0.1207	-0.0373	0.0029	3.55304e-38	450243
3	12620885	rs113671109	T	C	0.22	-0.015	0.0023	4.22863e-11	450243
3	13736088	rs4076108	A	T	0.2449	0.0174	0.0022	2.29721e-15	450243
3	18607538	rs336630	C	T	0.43	-0.0106	0.0019	2.89701e-08	450243
3	24079795	rs34312629	C	G	0.2613	-0.017	0.0021	2.12324e-15	450243
3	25188002	rs6789000	G	T	0.6449	0.0121	0.002	1.61102e-09	450243
3	27535931	rs591668	G	A	0.396	-0.0174	0.0019	1.99618e-19	450243
3	32937951	rs56239180	T	G	0.0237	-0.0459	0.0062	1.85097e-13	450243
3	33600582	rs4504126	A	C	0.0275	0.046	0.0058	1.61585e-15	450243
3	38537671	rs9838614	T	G	0.3881	-0.0185	0.0019	1.21088e-21	450243
3	50632595	rs140440099	G	A	0.0234	0.0613	0.0063	1.44611e-22	450243
3	52814709	rs36012032	C	A	0.091	0.0298	0.0033	9.93116e-20	450243
3	56686329	rs6762851	T	C	0.3573	-0.0218	0.002	1.49692e-28	450243
3	57975851	rs2577318	T	A	0.7488	-0.0139	0.0022	2.90302e-10	450243
3	61552810	rs9828525	C	T	0.4113	0.0121	0.0019	2.50801e-10	450243
3	71555205	rs17718736	C	A	0.3226	0.0115	0.002	1.39399e-08	450243
3	72397279	rs9809116	A	G	0.4081	-0.016	0.0019	1.31311e-16	450243
3	85650323	rs200739311	T	C	0.6188	-0.0128	0.002	1.55299e-10	450243
3	98715823	rs7633464	G	A	0.4786	0.0175	0.0019	1.27497e-20	450243
3	101435406	rs13321258	G	A	0.2301	0.0133	0.0022	3.25799e-09	450243
3	112993982	rs4682483	G	A	0.1534	-0.0165	0.0026	2.651e-10	450243
3	114733556	rs116493405	G	A	0.0537	0.0287	0.0042	9.52138e-12	450243
3	128960869	rs182798714	A	T	0.0274	0.0376	0.0062	1.45101e-09	450243
3	129035485	rs4073154	A	G	0.7784	0.0274	0.0023	1.92486e-33	450243
3	132184526	rs9832919	A	G	0.3574	-0.0179	0.002	7.89587e-20	450243
3	134380959	rs1823217	A	G	0.6449	-0.0181	0.002	4.05602e-20	450243
3	141121814	rs2871960	A	C	0.4448	0.0469	0.0019	2.1677e-135	450243
3	142624732	rs4683435	A	G	0.7723	0.0144	0.0022	1.60498e-10	450243
3	156798732	rs900399	A	G	0.3986	0.0164	0.0019	1.35394e-17	450243
3	157900789	rs1730028	T	G	0.4174	0.0131	0.0019	7.38584e-12	450243
3	169117792	rs2115959	A	C	0.5457	0.0142	0.0019	5.70296e-14	450243
3	171785168	rs9647379	G	C	0.4111	0.0215	0.0019	5.54753e-29	450243
3	172118995	rs1285080	C	A	0.9091	0.0234	0.0034	2.80285e-12	450243
3	172162394	rs116657802	T	C	0.3162	0.034	0.002	2.31579e-63	450243
3	184030838	rs34390533	C	A	0.248	-0.0257	0.0022	6.69114e-32	450243
3	185548663	rs2194411	G	A	0.1283	0.0443	0.0029	2.43388e-54	450243
3	185619716	rs11720869	G	A	0.6686	0.0141	0.002	2.53805e-12	450243
3	185828465	rs73052033	T	C	0.1851	-0.0151	0.0024	4.79005e-10	450243
3	187443314	rs61732778	G	A	0.071	0.023	0.0037	3.13199e-10	450243
3	196883081	rs35624335	T	C	0.2764	0.0134	0.0021	2.29002e-10	450243
4	996998	rs113289555	G	T	0.2333	-0.0206	0.0023	7.32656e-20	450243
4	1684409	rs6852065	C	T	0.5768	0.0131	0.0019	6.63437e-12	450243
4	2613109	rs111622870	T	C	0.0482	-0.0282	0.0044	1.85999e-10	450243
4	3452345	rs59950280	G	A	0.3316	-0.0254	0.002	7.31981e-36	450243
4	8599658	rs13127468	C	A	0.4629	-0.0123	0.0019	9.85825e-11	450243
4	12865684	rs10005035	C	G	0.2823	-0.0175	0.0021	6.51328e-17	450243
4	17910236	rs1472852	C	A	0.1582	-0.0638	0.0026	8.22243e-135	450243
4	21785364	rs10019221	G	T	0.5974	-0.0124	0.0019	1.22101e-10	450243
4	24027226	rs2324154	C	A	0.5096	0.015	0.0019	1.91602e-15	450243
4	26200972	rs116339650	A	G	0.127	-0.0175	0.0029	1.05201e-09	450243
4	38120029	rs2303423	T	C	0.1095	0.0168	0.003	2.64399e-08	450243
4	39366590	rs6844176	T	C	0.4554	0.0129	0.0019	1.20809e-11	450243
4	42402721	rs3103223	T	C	0.7397	0.0126	0.0022	6.01797e-09	450243
4	45129970	rs963317	A	G	0.6629	-0.0136	0.002	1.0311e-11	450243
4	54380513	rs13109280	A	G	0.6618	0.0131	0.002	9.14534e-11	450243
4	57819794	rs781669	C	T	0.5236	0.0164	0.0019	3.14123e-18	450243
4	73181637	rs139921635	G	T	0.0236	0.0385	0.0062	6.15602e-10	450243
4	73505911	rs190823861	G	A	0.0466	-0.0345	0.0045	2.08882e-14	450243
4	77346880	rs2036916	A	T	0.6186	-0.0115	0.0019	3.64796e-09	450243
4	82174165	rs1443536	A	G	0.305	0.0218	0.0021	1.91205e-26	450243
4	86760408	rs73833889	G	T	0.2678	-0.0127	0.0021	2.78099e-09	450243
4	87535323	rs76951439	C	T	0.0531	0.0405	0.0042	6.48485e-22	450243
4	88649369	rs2627692	C	T	0.5063	-0.0177	0.0019	7.23769e-21	450243
4	90822051	rs72657800	T	C	0.0773	-0.0219	0.0035	6.39102e-10	450243
4	97560105	rs7679806	A	G	0.7053	-0.0114	0.0021	4.58701e-08	450243
4	100989615	rs10019880	A	G	0.0968	0.0189	0.0032	3.14702e-09	450243
4	106216459	rs13103161	T	A	0.3891	-0.0284	0.0019	2.37684e-48	450243
4	109099712	rs7654502	T	C	0.652	-0.0134	0.002	1.44112e-11	450243
4	120105990	rs13123591	T	G	0.3375	0.0185	0.002	2.35288e-20	450243
4	122713863	rs6821305	A	C	0.399	0.0204	0.0019	3.1463e-26	450243
4	123833516	rs11098677	G	T	0.7875	-0.0263	0.0023	3.93731e-30	450243
4	145521867	rs2035901	A	G	0.4679	0.024	0.0019	9.43192e-37	450243
4	145568352	rs7689420	T	C	0.8312	0.0466	0.0025	1.49589e-76	450243
4	146860186	rs7679276	A	G	0.9544	-0.033	0.0048	5.92652e-12	450243
4	156665074	rs6849302	A	G	0.1977	0.0155	0.0024	7.10722e-11	450243
4	156976051	rs11721522	A	G	0.4125	0.0106	0.0019	4.03005e-08	450243
4	157788804	rs73856768	T	C	0.0805	-0.0247	0.0035	1.55418e-12	450243
4	177430072	rs395980	T	G	0.2635	-0.0184	0.0021	1.02094e-17	450243
4	177766307	rs12512942	G	A	0.6376	-0.0162	0.002	1.58016e-16	450243
4	184059452	rs72695791	C	G	0.036	-0.0297	0.0051	4.57604e-09	450243
5	678750	rs447352	C	T	0.1408	-0.0181	0.0029	6.62293e-10	450243
5	5460569	rs2578565	C	T	0.6575	-0.0141	0.002	1.37404e-12	450243
5	15890643	rs12655296	C	T	0.6251	-0.011	0.002	1.62002e-08	450243
5	32710486	rs72740637	G	A	0.2719	0.0219	0.0021	4.90682e-25	450243
5	36181627	rs7731023	A	G	0.5749	0.0166	0.0019	3.48177e-18	450243
5	36807189	rs292168	A	G	0.4489	-0.0282	0.0019	8.32722e-50	450243
5	42490048	rs72753091	C	T	0.032	-0.0333	0.0055	1.986e-09	450243
5	42687629	rs55681913	T	C	0.1063	0.0406	0.0031	2.1062e-39	450243
5	52767109	rs62370472	T	C	0.209	-0.0253	0.0023	1.4471e-27	450243
5	52846505	rs10075249	C	T	0.4952	0.0143	0.0019	4.55827e-14	450243
5	54882505	rs4865956	T	A	0.6965	-0.0258	0.0021	3.84769e-36	450243
5	55804552	rs40270	A	C	0.7724	0.0151	0.0022	1.89802e-11	450243
5	60754661	rs12517711	T	C	0.3917	-0.0147	0.0019	2.78869e-14	450243
5	67585143	rs34287	G	A	0.341	0.0187	0.002	1.17193e-20	450243
5	67823773	rs10471339	C	G	0.3823	-0.011	0.0019	1.448e-08	450243
5	71695918	rs10036789	C	G	0.4609	0.0163	0.0019	1.16493e-17	450243
5	77442791	rs12188208	A	C	0.2349	-0.0195	0.0022	1.40088e-18	450243
5	82815158	rs115912456	A	G	0.0412	0.0577	0.0047	3.69233e-34	450243
5	88282553	rs13177933	G	A	0.388	-0.0153	0.0019	2.97715e-15	450243
5	89480176	rs7730092	G	T	0.1918	0.0131	0.0024	4.80895e-08	450243
5	95711603	rs7448554	C	A	0.4999	-0.0132	0.002	1.77296e-11	450243
5	95901046	rs261223	A	C	0.3702	0.0175	0.0019	2.29985e-19	450243
5	98158524	rs331917	A	G	0.5803	-0.0127	0.0019	3.5416e-11	450243
5	112064475	rs861674	A	T	0.4578	0.0128	0.0019	1.3649e-11	450243
5	122879901	rs36048468	C	T	0.2088	0.0254	0.0023	9.33899e-28	450243
5	123981977	rs10068640	G	A	0.3651	0.0112	0.002	1.28201e-08	450243
5	127367998	rs6860245	G	C	0.248	0.0589	0.0022	9.66051e-160	450243
5	131597005	rs7735891	C	T	0.4629	0.0259	0.0019	1.13999e-42	450243
5	134379531	rs4976262	T	C	0.3156	-0.0245	0.002	4.3722e-33	450243
5	137651012	rs12519407	A	C	0.2567	0.0181	0.0022	3.3752e-17	450243
5	139059017	rs3822742	C	A	0.3706	0.0162	0.002	1.02707e-16	450243
5	141539339	rs249677	C	A	0.6333	-0.0109	0.002	2.40298e-08	450243
5	149923968	rs17713523	G	A	0.4066	0.0114	0.0019	3.05098e-09	450243
5	156877903	rs6874324	T	C	0.248	-0.0132	0.0022	1.42801e-09	450243
5	157895013	rs13170063	G	A	0.5921	-0.0152	0.0019	4.10771e-15	450243
5	158300798	rs31196	C	A	0.5724	-0.0107	0.0019	2.071e-08	450243
5	168256240	rs4282339	G	A	0.2075	-0.0311	0.0023	6.16453e-41	450243
5	170865229	rs111365325	C	T	0.2312	-0.0271	0.0022	1.12409e-33	450243
5	171218388	rs7701233	T	C	0.4283	-0.0179	0.0019	5.12035e-21	450243
5	171317318	rs55758152	G	A	0.3263	0.0145	0.002	1.05293e-12	450243
5	172576296	rs3792819	A	G	0.0854	0.021	0.0034	4.42201e-10	450243
5	172753555	rs6874142	T	G	0.1138	0.0288	0.0031	5.14517e-20	450243
5	176509193	rs244711	C	T	0.686	0.0279	0.0022	1.54383e-37	450243
6	703249	rs2788213	G	A	0.7104	0.0123	0.0021	3.79603e-09	450243
6	1625803	rs2569888	G	A	0.2449	0.0133	0.0022	2.29298e-09	450243
6	2644245	rs718603	C	T	0.2774	0.0131	0.0021	6.67898e-10	450243
6	6886297	rs876122	A	G	0.8788	0.0162	0.0029	2.186e-08	450243
6	7719065	rs11243202	T	C	0.486	0.0302	0.0019	2.8327e-57	450243
6	7779729	rs13209685	G	T	0.1594	0.0277	0.0026	7.49031e-27	450243
6	19053843	rs2142644	C	A	0.672	-0.0181	0.002	3.37287e-19	450243
6	19839415	rs41271299	C	T	0.0513	0.0616	0.0043	3.19227e-47	450243
6	20610730	rs188617336	C	T	0.2983	0.0138	0.0021	6.6558e-11	450243
6	30502802	rs78000963	G	A	0.1043	0.0169	0.0031	4.38702e-08	450243
6	31325692	rs9266244	G	A	0.7077	-0.0427	0.0021	1.21004e-94	450243
6	32571864	rs4380799	T	G	0.39	-0.0255	0.0021	6.4506e-33	450243
6	33778619	rs9357165	A	G	0.5452	0.0179	0.0019	3.38922e-21	450243
6	34183026	rs10807137	C	T	0.825	-0.0455	0.0025	5.67806e-75	450243
6	34775096	rs72894003	C	T	0.0647	-0.0423	0.0038	1.89802e-28	450243
6	41852616	rs1319012	T	A	0.9259	-0.052	0.0037	3.29534e-45	450243
6	45080144	rs1324538	T	A	0.3836	0.0237	0.0019	1.73301e-34	450243
6	52269151	rs655113	T	C	0.3006	0.0188	0.0021	7.41822e-20	450243
6	56726737	rs6910414	A	G	0.1834	-0.0142	0.0024	5.85504e-09	450243
6	76166164	rs12212816	C	T	0.5128	0.0162	0.0019	8.25658e-18	450243
6	80880138	rs6931421	T	G	0.3224	-0.0279	0.002	2.30515e-43	450243
6	81907559	rs9344126	T	C	0.5137	-0.0185	0.0019	2.20597e-22	450243
6	83739163	rs9361987	T	C	0.6989	-0.0115	0.0021	2.03498e-08	450243
6	85368121	rs62449290	G	A	0.1592	0.0213	0.0026	1.64816e-16	450243
6	88393572	rs2754255	A	G	0.2245	-0.0153	0.0023	1.04689e-11	450243
6	98555272	rs9375188	C	T	0.4844	0.0136	0.0019	6.80143e-13	450243
6	105377347	rs9391254	C	T	0.3205	0.0166	0.002	2.10184e-16	450243
6	108934461	rs2764264	C	T	0.6954	0.0203	0.0021	5.07341e-23	450243
6	109745325	rs7768973	T	A	0.411	-0.024	0.0019	5.43751e-36	450243
6	117552469	rs9385002	A	T	0.2394	-0.0147	0.0022	3.26287e-11	450243
6	126216403	rs4895801	C	G	0.4468	0.0149	0.0019	4.81726e-15	450243
6	126704795	rs9388490	C	T	0.4394	0.0462	0.0019	1.33045e-130	450243
6	130347517	rs13209574	G	T	0.1	-0.0292	0.0032	2.6418e-20	450243
6	131382819	rs9483209	C	T	0.1574	0.0182	0.0026	2.40104e-12	450243
6	140231827	rs2223966	A	G	0.2349	-0.0186	0.0022	5.626e-17	450243
6	142716286	rs6570509	G	T	0.2868	-0.0244	0.0021	1.2659e-31	450243
6	146312258	rs2748501	G	A	0.4395	-0.0195	0.0019	1.31099e-24	450243
6	151651505	rs1933081	T	A	0.0834	0.0267	0.0034	5.32844e-15	450243
6	152110943	rs543650	T	G	0.5987	0.025	0.002	1.49314e-37	450243
6	155554707	rs3828729	A	G	0.3094	-0.016	0.002	4.66874e-15	450243
6	158755437	rs2105333	T	G	0.6648	-0.019	0.002	1.70098e-21	450243
6	166341870	rs7768382	T	C	0.4771	-0.0201	0.0019	1.57109e-26	450243
6	168814392	rs2763263	T	A	0.2445	-0.017	0.0022	1.37088e-14	450243
6	169343602	rs9364192	A	G	0.5842	0.0142	0.0019	1.18796e-13	450243
7	2760935	rs798548	T	C	0.3006	-0.0359	0.0021	2.85891e-68	450243
7	4678264	rs28529426	C	T	0.1711	-0.0168	0.0026	5.82371e-11	450243
7	8101039	rs12702693	C	T	0.4542	0.0173	0.0019	6.56145e-20	450243
7	17920613	rs10242866	C	T	0.3983	0.0157	0.0019	3.66269e-16	450243
7	18325278	rs680882	T	G	0.7606	0.0133	0.0022	1.98399e-09	450243
7	19016871	rs12533452	C	T	0.1569	0.0237	0.0026	1.31401e-19	450243
7	23513093	rs34776209	C	T	0.2475	-0.0317	0.0022	1.77787e-47	450243
7	24662280	rs2529090	C	G	0.181	0.0136	0.0025	3.38602e-08	450243
7	28250083	rs10225945	A	G	0.1499	-0.0146	0.0026	3.27597e-08	450243
7	28556199	rs177591	C	G	0.1489	-0.0191	0.0027	1.51286e-12	450243
7	28783171	rs12700901	C	A	0.4055	-0.0184	0.0019	1.66686e-21	450243
7	33213009	rs12536902	C	A	0.0143	0.0479	0.0081	3.65603e-09	450243
7	46059866	rs2965076	A	G	0.205	0.0151	0.0024	1.70098e-10	450243
7	46577056	rs723149	A	G	0.5628	-0.0276	0.0019	1.43186e-47	450243
7	46669400	rs73696333	C	G	0.2012	0.0191	0.0024	3.19669e-15	450243
7	50749870	rs2237485	G	A	0.2234	0.0191	0.0023	3.73422e-17	450243
7	55254186	rs6593210	G	A	0.2081	0.0146	0.0024	4.88203e-10	450243
7	56059458	rs11562101	A	T	0.4579	0.0115	0.002	9.38599e-09	450243
7	70158495	rs60408354	G	A	0.0732	0.0259	0.0036	1.15213e-12	450243
7	73013269	rs35732917	T	C	0.2843	0.0204	0.0021	2.08018e-22	450243
7	76713577	rs2539251	G	T	0.1396	-0.0162	0.0027	2.61499e-09	450243
7	92244422	rs42039	C	T	0.2444	0.0481	0.0022	3.53183e-106	450243
7	92623541	rs62466110	T	C	0.067	-0.0371	0.0041	5.74116e-20	450243
7	93288572	rs7458576	G	A	0.4095	0.0189	0.0019	7.12853e-23	450243
7	96611052	rs56363908	A	G	0.0422	-0.0382	0.0047	3.87793e-16	450243
7	114007270	rs2140619	A	G	0.4128	0.0113	0.0019	5.17798e-09	450243
7	116267938	rs987666	G	A	0.1188	0.0185	0.0029	2.32702e-10	450243
7	127015083	rs62621812	G	A	0.0204	0.0743	0.0069	3.16301e-27	450243
7	129963356	rs3778858	G	T	0.3698	0.0108	0.002	4.26197e-08	450243
7	135045786	rs6962887	T	G	0.3072	-0.0127	0.0021	6.19598e-10	450243
7	139717200	rs757834	T	C	0.1856	0.0256	0.0024	1.24796e-25	450243
7	148631555	rs822530	A	T	0.7953	0.0255	0.0024	2.36102e-27	450243
7	148893472	rs6956736	G	C	0.7461	-0.0127	0.0022	5.76395e-09	450243
7	150542711	rs6977416	G	A	0.3338	0.0457	0.002	1.42889e-113	450243
7	150674765	rs35277497	C	G	0.3477	0.012	0.002	1.33999e-09	450243
7	156308740	rs11760961	C	G	0.3668	0.0133	0.002	1.18005e-11	450243
8	13164746	rs10112506	A	G	0.3898	-0.012	0.0019	5.75705e-10	450243
8	13372120	rs76364830	G	A	0.0634	-0.0471	0.0039	2.70271e-33	450243
8	22512068	rs7826059	T	C	0.6421	0.0114	0.002	7.61395e-09	450243
8	23167353	rs1063582	T	G	0.7649	-0.0185	0.0022	1.12409e-16	450243
8	24041988	rs62501195	A	C	0.1712	-0.0198	0.0025	8.11335e-15	450243
8	25355022	rs7007389	T	A	0.3727	-0.0134	0.002	2.94374e-11	450243
8	36846109	rs7816345	C	T	0.1682	0.0255	0.0025	6.22444e-24	450243
8	38248306	rs112537273	T	C	0.2299	-0.0212	0.0022	3.34426e-21	450243
8	42455206	rs2923411	T	C	0.5946	0.0127	0.0019	4.7698e-11	450243
8	49409496	rs115105539	G	C	0.1667	0.0231	0.0025	7.82528e-20	450243
8	49557732	rs4077103	C	A	0.8426	-0.0143	0.0026	4.17503e-08	450243
8	57122215	rs72656010	T	C	0.1322	-0.0668	0.0028	7.31139e-126	450243
8	57160328	rs62515437	G	T	0.2253	0.0369	0.0023	8.7882e-60	450243
8	67223589	rs117818446	G	A	0.0202	0.0423	0.0068	5.28896e-10	450243
8	75886297	rs2925155	C	T	0.2612	-0.015	0.0022	5.46638e-12	450243
8	77761919	rs61729527	C	T	0.0519	-0.0346	0.0043	4.85848e-16	450243
8	78097161	rs4735761	A	C	0.2857	0.0331	0.0021	3.66185e-56	450243
8	89335647	rs7014590	T	C	0.2614	-0.0228	0.0022	4.47713e-26	450243
8	92186933	rs4602848	A	G	0.6812	0.016	0.002	3.14485e-15	450243
8	97596673	rs2651472	G	T	0.5117	0.0108	0.0019	1.222e-08	450243
8	116636719	rs2142331	C	T	0.6023	-0.0165	0.0019	1.37784e-17	450243
8	120451362	rs11778491	G	C	0.2518	-0.0247	0.0022	8.38687e-30	450243
8	120596023	rs10283100	A	G	0.9445	0.0575	0.0041	4.10677e-44	450243
8	120843775	rs7828086	T	C	0.2391	0.0135	0.0022	1.11099e-09	450243
8	126498828	rs4870941	G	C	0.238	-0.0297	0.0023	1.09194e-39	450243
8	130743726	rs6470771	A	C	0.1694	-0.0268	0.0025	1.5449e-26	450243
8	131084728	rs62524625	C	T	0.2955	0.0121	0.0021	5.21099e-09	450243
8	135558301	rs1530318	T	C	0.1811	-0.0209	0.0025	2.80092e-17	450243
8	135649848	rs12541381	G	A	0.2575	-0.0319	0.0022	2.80931e-49	450243
8	141998765	rs12334478	C	G	0.4964	-0.0161	0.0019	2.26621e-17	450243
8	145004944	rs10107388	T	C	0.3691	-0.0159	0.002	6.95344e-16	450243
9	3869315	rs73384223	T	C	0.1967	-0.0205	0.0024	1.2659e-17	450243
9	5728968	rs10815274	A	C	0.4562	0.0124	0.0019	6.45654e-11	450243
9	6954579	rs10975935	A	G	0.2464	-0.0121	0.0022	4.15002e-08	450243
9	13226945	rs12340775	G	A	0.0552	-0.0287	0.0043	1.73181e-11	450243
9	15911745	rs10962212	G	C	0.4184	0.0143	0.0019	7.47481e-14	450243
9	16738312	rs7858712	A	G	0.9144	0.0347	0.0034	1.04304e-24	450243
9	23350420	rs34522021	C	T	0.4547	0.0126	0.0019	3.37598e-11	450243
9	35690102	rs1056747	A	G	0.4117	-0.0155	0.0019	8.04822e-16	450243
9	73963468	rs7863102	A	T	0.4474	-0.011	0.0019	9.97401e-09	450243
9	85129970	rs1330826	G	C	0.2268	0.0162	0.0023	1.03896e-12	450243
9	95538573	rs143554698	C	T	0.1409	-0.0257	0.0027	3.39391e-21	450243
9	96204538	rs3901421	G	C	0.4871	0.0215	0.0019	7.54745e-30	450243
9	98221861	rs2236406	T	C	0.3493	0.0394	0.002	1.25806e-87	450243
9	98405230	rs12351226	C	T	0.1712	0.0218	0.0025	9.13482e-18	450243
9	99268421	rs10119967	A	C	0.2041	0.0353	0.0023	4.42894e-51	450243
9	111662350	rs1341215	G	A	0.1374	0.0229	0.0027	6.3183e-17	450243
9	113801231	rs12344515	C	T	0.2402	-0.0163	0.0022	2.27719e-13	450243
9	117030861	rs80280630	C	T	0.1115	-0.0168	0.003	2.27898e-08	450243
9	118474590	rs4979576	T	C	0.1186	-0.0317	0.0029	5.60919e-27	450243
9	119122721	rs12347137	A	C	0.2023	-0.046	0.0024	9.79716e-85	450243
9	119353611	rs10123619	A	G	0.8425	-0.0171	0.0026	4.05042e-11	450243
9	128144477	rs7020491	C	T	0.4266	-0.0178	0.0019	1.21899e-20	450243
9	129236355	rs4836544	C	T	0.8846	0.0175	0.003	4.26e-09	450243
9	129691913	rs777676	T	A	0.4893	0.0159	0.0019	5.72928e-17	450243
9	136399315	rs9696477	C	T	0.2329	-0.0154	0.0023	5.2942e-11	450243
9	136941117	rs10993916	T	C	0.3021	-0.0148	0.0021	7.79651e-13	450243
9	137256078	rs10881582	G	A	0.2388	-0.0151	0.0022	1.26299e-11	450243
9	139102831	rs10858246	G	C	0.3183	-0.0188	0.002	2.34909e-20	450243
10	4961278	rs35288270	T	C	0.1344	-0.0328	0.0028	3.43479e-32	450243
10	12017584	rs7082659	T	C	0.8663	0.0156	0.0028	2.273e-08	450243
10	12935125	rs4748008	T	C	0.4346	-0.0125	0.0019	8.94953e-11	450243
10	25178864	rs11014285	G	A	0.1654	0.0342	0.0026	2.88802e-40	450243
10	27573952	rs10829226	G	A	0.6359	-0.0112	0.002	1.32999e-08	450243
10	28926099	rs332116	C	T	0.2804	-0.0206	0.0021	2.88602e-22	450243
10	31129883	rs947099	G	A	0.3536	0.0117	0.002	2.70701e-09	450243
10	35058712	rs11009928	A	G	0.2547	-0.0148	0.0022	1.03801e-11	450243
10	37702435	rs2490302	T	A	0.9137	0.0221	0.0034	6.23735e-11	450243
10	50542358	rs10776560	C	T	0.4995	-0.0157	0.0019	7.87952e-17	450243
10	52786701	rs10822117	A	G	0.237	-0.0176	0.0022	4.24033e-15	450243
10	62121387	rs7083556	A	T	0.4607	0.0109	0.0019	1.01899e-08	450243
10	63781824	rs67527161	T	C	0.209	-0.0182	0.0023	5.79029e-15	450243
10	64570038	rs10128333	C	T	0.1676	-0.0146	0.0025	9.51305e-09	450243
10	70399109	rs7095472	A	G	0.5335	0.0267	0.0019	7.65597e-45	450243
10	72432047	rs68049170	G	A	0.2764	-0.0259	0.0021	2.6903e-34	450243
10	77191441	rs55922628	C	A	0.6111	-0.0201	0.002	1.25112e-24	450243
10	81228378	rs7910211	T	C	0.1587	0.0175	0.0026	1.51496e-11	450243
10	89823570	rs4934377	T	A	0.7297	-0.0172	0.0021	6.65273e-16	450243
10	93015079	rs2648725	T	A	0.2134	0.0165	0.0023	8.20352e-13	450243
10	93634095	rs7893378	G	A	0.1143	0.0175	0.0031	2.35999e-08	450243
10	96038686	rs11187838	G	A	0.4347	0.0394	0.0019	1.16011e-94	450243
10	102661251	rs2181834	G	T	0.5503	0.0254	0.0019	7.69485e-41	450243
10	103838497	rs11191208	G	A	0.2057	0.0147	0.0024	3.68901e-10	450243
10	104264107	rs2274351	C	T	0.5433	0.017	0.0019	3.0662e-19	450243
10	104642237	rs72841270	T	G	0.1354	0.0294	0.0028	2.25216e-26	450243
10	115780129	rs10749157	T	C	0.3584	0.0113	0.002	1.239e-08	450243
10	116137961	rs496783	A	G	0.4648	-0.0124	0.0019	8.12643e-11	450243
10	120515892	rs11198591	G	A	0.3684	0.0148	0.002	4.90795e-14	450243
10	121129797	rs291979	G	A	0.2289	0.0242	0.0023	6.75616e-27	450243
10	124131176	rs4752689	G	A	0.5839	0.0205	0.0019	1.36301e-26	450243
10	126621797	rs56034226	C	T	0.1409	0.0226	0.0027	1.03896e-16	450243
10	130837273	rs372532055	C	A	0.3664	0.0175	0.002	1.12202e-18	450243
11	1960119	rs112873218	C	T	0.1054	0.0216	0.0031	4.02161e-12	450243
11	2164333	rs4244809	G	A	0.2082	-0.0262	0.0023	5.55392e-29	450243
11	2729340	rs2283200	C	T	0.0559	-0.0281	0.0042	1.48115e-11	450243
11	3090976	rs73413540	C	T	0.2248	-0.0124	0.0023	4.42099e-08	450243
11	10303939	rs11042717	T	C	0.4896	-0.029	0.0019	4.04297e-53	450243
11	12807189	rs61878760	G	A	0.0828	0.019	0.0034	3.73603e-08	450243
11	17497794	rs985136	C	G	0.4895	0.0138	0.002	2.9621e-12	450243
11	18664241	rs10832963	T	G	0.7445	-0.0203	0.0022	9.22571e-21	450243
11	27080527	rs1584011	T	G	0.3559	0.0159	0.002	9.77687e-16	450243
11	28652116	rs7941305	T	C	0.3133	-0.0129	0.0021	6.01201e-10	450243
11	30447998	rs704660	C	T	0.4095	0.0153	0.0019	2.27719e-15	450243
11	47396654	rs4752829	G	A	0.2861	0.0262	0.0021	5.90201e-36	450243
11	47676170	rs7107356	A	G	0.5068	0.0133	0.0019	1.85994e-12	450243
11	58296806	rs11605297	G	A	0.2328	0.0146	0.0022	8.03341e-11	450243
11	67024534	rs7952436	C	T	0.0823	-0.0453	0.0034	1.61808e-39	450243
11	68388220	rs7129320	G	A	0.1661	-0.0389	0.0025	7.28954e-53	450243
11	69081998	rs34345560	G	A	0.1952	0.0219	0.0024	7.09741e-20	450243
11	69490346	rs10796828	T	G	0.6348	0.0154	0.002	5.77431e-15	450243
11	69924352	rs11233117	C	G	0.4535	-0.0176	0.0019	1.74181e-20	450243
11	74428243	rs73490624	C	T	0.2002	-0.0184	0.0024	1.9059e-14	450243
11	95565288	rs7902	A	G	0.4469	0.0149	0.0019	5.21915e-15	450243
11	100610546	rs604723	T	C	0.7248	-0.0166	0.0021	8.16018e-15	450243
11	108072728	rs73006226	C	A	0.1267	-0.0182	0.0029	2.22998e-10	450243
11	117093560	rs4938359	A	G	0.2024	-0.0156	0.0024	3.23966e-11	450243
11	118591352	rs545104	T	C	0.6164	0.0127	0.002	8.08351e-11	450243
11	120293138	rs11217863	G	A	0.1162	-0.0268	0.003	1.06292e-19	450243
11	126196537	rs56207600	G	A	0.111	0.0192	0.003	2.50098e-10	450243
11	129181260	rs112373502	T	C	0.1352	0.0179	0.0028	1.06199e-10	450243
12	577237	rs7137546	A	T	0.4249	0.0142	0.0019	9.70733e-14	450243
12	3339927	rs3782811	C	A	0.2507	-0.0165	0.0022	3.95913e-14	450243
12	3393100	rs67551338	C	T	0.0615	0.0576	0.004	1.044e-47	450243
12	4384844	rs76895963	T	G	0.0207	0.1639	0.0073	8.22243e-112	450243
12	11880581	rs10845408	C	T	0.3538	0.0255	0.002	3.25387e-38	450243
12	12868701	rs35756741	C	T	0.0924	-0.0378	0.0033	5.80096e-31	450243
12	13355200	rs4763327	T	C	0.3016	-0.0123	0.0021	2.04099e-09	450243
12	20563643	rs1444628	C	T	0.6904	0.024	0.002	6.84542e-32	450243
12	24093062	rs17478946	A	G	0.3004	-0.0192	0.0021	9.98389e-21	450243
12	28691701	rs11049704	C	G	0.293	-0.0183	0.0021	1.10306e-18	450243
12	29520706	rs10128781	T	C	0.2858	0.0172	0.0021	1.69395e-16	450243
12	42870444	rs6582398	C	T	0.6002	0.014	0.002	1.13501e-12	450243
12	43974800	rs61925210	A	T	0.1047	0.0187	0.0031	1.309e-09	450243
12	46783653	rs12099669	G	A	0.6962	0.0331	0.002	1.39187e-58	450243
12	52321150	rs7974773	G	A	0.2566	0.0121	0.0022	1.97102e-08	450243
12	54093044	rs1527067	T	G	0.3825	-0.0122	0.002	4.18803e-10	450243
12	54428532	rs2071450	C	T	0.3675	-0.0174	0.002	8.84708e-19	450243
12	56364321	rs2069408	A	G	0.3363	-0.0149	0.002	8.24328e-14	450243
12	57116249	rs3782232	G	A	0.0712	-0.0339	0.0037	2.40602e-20	450243
12	66373501	rs113744258	T	G	0.5176	-0.0496	0.0019	4.98884e-151	450243
12	66509650	rs1168768	C	T	0.975	0.0332	0.006	3.60903e-08	450243
12	69827658	rs10748128	G	T	0.3446	0.0255	0.002	6.77174e-38	450243
12	71522437	rs11178643	A	T	0.3593	0.0109	0.002	4.43997e-08	450243
12	77453226	rs310796	G	T	0.6811	0.0142	0.002	2.53396e-12	450243
12	91180019	rs2089111	C	G	0.267	-0.0172	0.0022	1.72584e-15	450243
12	93993266	rs9634212	C	A	0.221	0.0471	0.0023	8.59014e-95	450243
12	94083105	rs7301341	T	C	0.3268	-0.0255	0.002	9.2747e-37	450243
12	102321935	rs4622329	G	A	0.3496	0.0149	0.002	8.61986e-14	450243
12	102373788	rs7971536	T	A	0.4945	-0.0194	0.0019	1.06488e-24	450243
12	103255613	rs2454390	T	C	0.8459	-0.0176	0.0026	1.7398e-11	450243
12	104411368	rs11612462	T	G	0.1698	0.015	0.0025	2.54701e-09	450243
12	106323689	rs61940146	G	A	0.3638	-0.0112	0.002	1.269e-08	450243
12	108618630	rs3764002	C	T	0.2617	0.028	0.0021	4.47095e-39	450243
12	111884608	rs3184504	T	C	0.517	0.0183	0.0019	2.71331e-22	450243
12	117349014	rs11068230	C	G	0.8656	0.0238	0.0028	9.67386e-18	450243
12	121275626	rs577961	C	T	0.4902	0.0135	0.0019	7.5024e-13	450243
12	122306857	rs2101017	C	T	0.8695	-0.0223	0.0028	1.44411e-15	450243
12	123434524	rs11060942	G	A	0.0344	-0.0354	0.0052	7.49031e-12	450243
12	123866429	rs28592876	G	A	0.2051	0.03	0.0023	9.08657e-38	450243
12	124826462	rs2229840	C	T	0.1597	0.0341	0.0026	3.01509e-40	450243
12	131631133	rs7485647	G	A	0.844	-0.0261	0.0026	1.04496e-23	450243
12	132650284	rs12423821	T	C	0.1575	0.0161	0.0027	1.17201e-09	450243
13	21472055	rs7321635	A	C	0.6465	-0.0132	0.002	2.5781e-11	450243
13	27049616	rs61944841	G	A	0.4138	0.0253	0.002	3.54079e-37	450243
13	30165465	rs532499	T	C	0.7413	-0.0127	0.0022	4.90004e-09	450243
13	42800481	rs9594714	G	T	0.3052	0.0144	0.0021	2.64789e-12	450243
13	50455500	rs144109601	C	A	0.0418	-0.0278	0.0048	5.15003e-09	450243
13	50707087	rs2812208	G	C	0.021	0.1156	0.0066	5.50681e-68	450243
13	51111355	rs3116602	T	G	0.2153	-0.0612	0.0023	9.52796e-155	450243
13	51380931	rs73186333	A	C	0.024	0.0373	0.0063	2.94103e-09	450243
13	74189974	rs7328187	T	G	0.4976	0.0116	0.0019	1.185e-09	450243
13	78474468	rs3818416	A	C	0.7645	0.0279	0.0022	2.00817e-35	450243
13	91994132	rs7320878	G	A	0.6034	-0.015	0.0019	1.344e-14	450243
13	96448383	rs9590328	A	G	0.1417	0.0153	0.0027	2.01999e-08	450243
13	99572712	rs9517483	A	G	0.699	-0.0181	0.0021	2.25996e-18	450243
13	100691367	rs8000973	T	C	0.5334	0.0134	0.0019	2.05022e-12	450243
13	111038331	rs78525785	C	T	0.62	-0.0169	0.002	9.81296e-18	450243
13	115075715	rs9525326	A	G	0.1875	-0.0184	0.0024	3.6241e-14	450243
14	21538067	rs8019890	C	A	0.5313	0.025	0.0019	1.95884e-38	450243
14	21894526	rs17197114	T	C	0.1772	0.0177	0.0025	1.54383e-12	450243
14	23793305	rs45528934	C	T	0.1623	0.0262	0.0026	1.96517e-24	450243
14	24835500	rs36226649	T	C	0.0667	0.0485	0.0038	3.05281e-37	450243
14	25937161	rs28678024	A	G	0.2854	-0.0119	0.0021	1.89898e-08	450243
14	35871217	rs8904	G	A	0.363	-0.0157	0.002	1.523e-15	450243
14	39818616	rs8018486	A	G	0.1914	-0.0138	0.0024	1.17801e-08	450243
14	42745052	rs8017006	A	G	0.3275	0.0122	0.002	2.21998e-09	450243
14	54757497	rs7359097	T	C	0.3963	-0.0121	0.0019	5.50503e-10	450243
14	61072875	rs10483727	T	C	0.6109	-0.0368	0.0019	6.72977e-80	450243
14	65520246	rs2296316	T	C	0.4643	-0.0192	0.0019	1.58891e-23	450243
14	69532391	rs12894822	G	A	0.2581	-0.0135	0.0022	5.50098e-10	450243
14	70347348	rs11158820	A	G	0.6872	-0.0235	0.0021	5.49541e-30	450243
14	73412239	rs4395014	C	T	0.193	0.0131	0.0024	4.48002e-08	450243
14	75360906	rs2070598	G	A	0.4559	0.0204	0.0019	6.35624e-27	450243
14	75904660	rs3625	A	G	0.5305	-0.0148	0.0019	6.01451e-15	450243
14	89849527	rs113827862	T	C	0.0608	-0.0235	0.004	4.66702e-09	450243
14	92428216	rs28529055	G	T	0.4368	-0.0147	0.0019	1.87888e-14	450243
14	93118229	rs117068593	C	T	0.1895	0.0403	0.0024	8.82673e-62	450243
14	93405676	rs57481308	T	C	0.6096	-0.0114	0.002	5.99101e-09	450243
14	96938660	rs6575589	G	A	0.4489	-0.0117	0.002	3.36302e-09	450243
14	103878774	rs12882130	C	G	0.3836	-0.0202	0.002	1.87715e-24	450243
14	105954705	rs55633823	C	T	0.2518	0.0146	0.0022	3.28095e-11	450243
15	38510456	rs2174008	G	C	0.4975	-0.0192	0.0019	5.89251e-24	450243
15	40208911	rs577289	A	T	0.2808	-0.0125	0.0021	5.39399e-09	450243
15	41626579	rs11629979	A	G	0.2706	-0.0196	0.0021	3.16811e-20	450243
15	51101178	rs12595051	G	A	0.2801	0.0179	0.0021	2.83531e-17	450243
15	51550667	rs28757154	G	A	0.1426	-0.0193	0.0027	1.89714e-12	450243
15	51613811	rs1004982	T	C	0.3837	-0.0117	0.002	1.92101e-09	450243
15	55930535	rs720508	G	A	0.1109	-0.0172	0.0031	1.71199e-08	450243
15	62381413	rs17205463	C	T	0.4477	-0.0263	0.0019	4.2092e-43	450243
15	62806134	rs58646822	C	T	0.2522	-0.0128	0.0022	5.00495e-09	450243
15	66992964	rs8042578	C	G	0.2426	0.0287	0.0022	2.28507e-38	450243
15	69578811	rs990315	T	C	0.6229	-0.0115	0.002	5.07002e-09	450243
15	73509511	rs9672639	T	C	0.5197	-0.0149	0.0019	4.33511e-15	450243
15	74336633	rs5742915	T	C	0.4605	0.0248	0.0019	9.3261e-39	450243
15	75762608	rs4886708	C	T	0.2557	0.0188	0.0022	4.86743e-18	450243
15	84646473	rs713467	G	A	0.4345	0.0146	0.0019	3.09386e-14	450243
15	86276000	rs12907384	T	C	0.5323	-0.0269	0.0019	1.59514e-45	450243
15	89356832	rs11633371	G	T	0.4764	0.0216	0.0019	7.49376e-30	450243
15	89392402	rs12904298	A	G	0.7833	-0.0152	0.0023	4.48539e-11	450243
15	94050205	rs74379684	C	T	0.0751	-0.0272	0.0036	4.39137e-14	450243
15	99194896	rs2871865	C	G	0.1159	-0.0493	0.003	3.40408e-62	450243
15	99563857	rs2663126	G	A	0.6905	-0.0139	0.0021	1.35613e-11	450243
15	100802766	rs4965298	C	T	0.7127	-0.0119	0.0021	1.81001e-08	450243
16	783865	rs12051245	T	C	0.2318	0.0299	0.0022	2.56389e-40	450243
16	921179	rs143076454	G	A	0.0186	-0.0499	0.007	1.05512e-12	450243
16	1004935	rs71384617	C	T	0.3457	0.0133	0.0021	9.79039e-11	450243
16	1828030	rs35816944	G	A	0.0066	-0.1088	0.0117	1.2659e-20	450243
16	2160973	rs116092985	A	G	0.0958	-0.0401	0.0033	1.16788e-34	450243
16	4027605	rs2240735	C	T	0.748	0.0189	0.0022	3.98566e-18	450243
16	9052448	rs77809369	C	T	0.0642	0.0237	0.0039	9.8349e-10	450243
16	14380768	rs246177	C	T	0.3681	0.0214	0.002	2.03517e-27	450243
16	15128416	rs35811052	A	G	0.2559	-0.0148	0.0022	8.84097e-12	450243
16	19993750	rs72771070	C	T	0.283	0.015	0.0021	1.29688e-12	450243
16	24950880	rs78457529	C	T	0.0117	-0.0904	0.0088	1.22096e-24	450243
16	30055750	rs4788218	T	C	0.401	0.0275	0.0019	5.52459e-46	450243
16	50107273	rs62033029	G	A	0.2064	-0.0141	0.0023	1.726e-09	450243
16	53508802	rs72801843	T	A	0.3015	0.0313	0.0021	8.82673e-52	450243
16	53809123	rs55872725	C	T	0.4037	0.0222	0.0019	1.46285e-30	450243
16	67254841	rs116008080	G	A	0.0238	-0.0415	0.0063	4.05695e-11	450243
16	67927240	rs35268848	C	A	0.0119	0.0737	0.0101	2.83204e-13	450243
16	69867835	rs4985445	A	G	0.4565	-0.0175	0.0019	3.29534e-20	450243
16	81579827	rs10514518	C	T	0.6855	0.0171	0.002	8.28133e-17	450243
16	86417234	rs8054549	C	A	0.4486	-0.0251	0.0019	3.37287e-39	450243
16	86546887	rs7185244	T	C	0.7759	-0.0148	0.0023	1.39601e-10	450243
16	88321027	rs76520574	C	T	0.0413	-0.0449	0.0049	2.09411e-20	450243
16	88846552	rs62048221	C	T	0.2307	-0.0242	0.0022	4.92153e-27	450243
16	89568513	rs9931073	G	C	0.4721	-0.0151	0.0019	1.75792e-15	450243
17	1650168	rs6502935	C	T	0.7381	-0.0125	0.0022	6.31495e-09	450243
17	2309130	rs57513571	C	T	0.2004	-0.0191	0.0024	7.02102e-16	450243
17	7517075	rs78766798	T	C	0.0847	0.0319	0.0035	2.60976e-20	450243
17	7571752	rs78378222	T	G	0.0123	0.138	0.0087	4.5144e-56	450243
17	17449917	rs11651280	G	T	0.0605	0.0267	0.004	1.79184e-11	450243
17	21283507	rs1317349	T	G	0.7019	0.0258	0.0021	6.88494e-35	450243
17	28023192	rs3115084	T	C	0.1166	-0.024	0.0031	5.34441e-15	450243
17	29206421	rs6505216	G	T	0.233	-0.0498	0.0023	1.8281e-101	450243
17	36908672	rs2019203	C	A	0.4909	0.0189	0.0019	1.8412e-23	450243
17	42565977	rs113146332	G	C	0.0381	0.0311	0.0049	2.98696e-10	450243
17	43223292	rs9894577	G	A	0.318	-0.031	0.002	1.39508e-52	450243
17	46633974	rs72829852	C	T	0.0621	0.0309	0.0039	3.74024e-15	450243
17	46977125	rs2112617	G	A	0.5294	-0.0167	0.0019	1.073e-18	450243
17	54222307	rs57791149	T	C	0.4024	-0.0173	0.0019	3.26137e-19	450243
17	59498250	rs9905385	A	G	0.6707	-0.0339	0.002	1.93999e-63	450243
17	61996255	rs2005172	A	C	0.6397	0.048	0.002	2.34963e-128	450243
17	62726707	rs2676298	C	T	0.853	-0.0269	0.0027	2.38506e-23	450243
17	63550026	rs28485212	C	T	0.1494	-0.0188	0.0027	1.24194e-12	450243
17	64545922	rs7220127	T	C	0.4264	-0.0105	0.0019	4.60299e-08	450243
17	67408873	rs2592208	C	A	0.513	-0.0124	0.0019	5.51696e-11	450243
17	67503501	rs2521349	G	A	0.3847	0.0155	0.0019	2.01419e-15	450243
17	68172326	rs173135	C	T	0.115	-0.0341	0.003	3.24564e-30	450243
17	73723239	rs2584100	G	A	0.5868	0.0108	0.0019	2.09701e-08	450243
17	79093822	rs36000545	A	G	0.3957	-0.022	0.002	2.558e-29	450243
17	79409710	rs12943867	G	A	0.3367	0.0184	0.002	7.56833e-20	450243
17	80480516	rs9898189	C	G	0.6446	-0.0163	0.0021	1.88018e-15	450243
18	125075	rs4121583	C	T	0.6192	0.0118	0.002	4.62402e-09	450243
18	2750856	rs2347808	G	A	0.5139	-0.0125	0.0019	5.78762e-11	450243
18	8799828	rs568267	C	T	0.7431	0.0122	0.0022	2.22602e-08	450243
18	13116432	rs1786263	G	T	0.6055	-0.019	0.0019	1.02589e-22	450243
18	20715656	rs113232639	G	A	0.493	0.0327	0.0019	4.78961e-64	450243
18	22696964	rs35073631	T	C	0.4331	0.0112	0.0019	5.92298e-09	450243
18	22869123	rs8084413	G	A	0.4693	-0.0127	0.0019	3.24713e-11	450243
18	32965511	rs4799799	C	A	0.3568	-0.0113	0.002	1.287e-08	450243
18	33039106	rs9957318	A	G	0.348	0.0187	0.002	1.02e-20	450243
18	35179808	rs12962050	G	A	0.6445	0.0153	0.002	1.51915e-14	450243
18	45934597	rs13381352	G	C	0.0549	-0.025	0.0042	2.29499e-09	450243
18	46516468	rs7229520	G	A	0.6616	-0.0224	0.002	9.20874e-29	450243
18	46611842	rs33973388	G	T	0.4353	0.0249	0.0019	1.44611e-38	450243
18	57053094	rs7231886	A	G	0.569	0.0106	0.0019	3.437e-08	450243
18	57186586	rs949214	A	C	0.1916	-0.019	0.0024	2.70707e-15	450243
18	57848651	rs66922415	A	G	0.2328	0.0488	0.0022	1.09901e-104	450243
18	58049656	rs17066856	T	C	0.0917	-0.0185	0.0033	2.09599e-08	450243
18	74972138	rs74494415	C	T	0.0398	-0.0417	0.0049	1.8218e-17	450243
18	77182836	rs60389750	C	T	0.3139	-0.0175	0.0021	1.05706e-16	450243
18	77650637	rs62103240	G	A	0.071	0.0212	0.0037	1.39701e-08	450243
19	2175005	rs8112948	T	A	0.2856	-0.0297	0.0022	4.24131e-42	450243
19	3448842	rs4807472	T	C	0.6764	-0.0158	0.002	8.18276e-15	450243
19	4069426	rs350832	G	A	0.7709	-0.0165	0.0023	3.44112e-13	450243
19	4940630	rs12150907	G	A	0.1977	-0.0219	0.0024	7.21938e-20	450243
19	7201704	rs79441499	C	T	0.4055	-0.0138	0.0019	9.66941e-13	450243
19	7898957	rs11260035	G	A	0.2761	0.015	0.0021	1.85609e-12	450243
19	10754905	rs10948	G	T	0.6638	-0.0252	0.002	3.42768e-36	450243
19	17168151	rs11670553	C	T	0.2763	-0.0179	0.0021	4.3461e-17	450243
19	19513570	rs111901094	G	T	0.182	-0.0253	0.0025	4.04203e-24	450243
19	33935102	rs2287821	C	T	0.5091	-0.0153	0.0019	6.95344e-16	450243
19	35563834	rs2607234	A	G	0.9476	-0.0302	0.0043	1.99618e-12	450243
19	35566151	rs75702986	G	A	0.1861	-0.0163	0.0025	3.14196e-11	450243
19	37570704	rs11672848	C	T	0.5246	-0.0171	0.0019	7.73393e-19	450243
19	47724564	rs45474992	C	T	0.0362	-0.0617	0.0051	2.16721e-33	450243
19	49857801	rs117203652	G	A	0.03	-0.0346	0.0055	4.31599e-10	450243
19	50290604	rs10421750	G	T	0.312	-0.0145	0.0021	5.72796e-12	450243
19	55879672	rs4252548	C	T	0.0218	-0.0753	0.0065	2.95597e-31	450243
19	55993436	rs147110934	G	T	0.0243	-0.0722	0.0062	9.38858e-32	450243
20	3266319	rs2236096	T	C	0.2327	0.018	0.0023	1.28795e-15	450243
20	6592094	rs6054390	G	A	0.628	-0.0188	0.002	1.44511e-21	450243
20	6709535	rs6054491	C	G	0.2404	-0.0142	0.0022	2.15199e-10	450243
20	6934897	rs4815952	T	C	0.5221	-0.0161	0.0019	1.23595e-16	450243
20	10472790	rs684905	C	T	0.4176	-0.0118	0.0019	7.10003e-10	450243
20	20069826	rs73125634	G	T	0.2782	-0.0195	0.0021	5.11446e-20	450243
20	20293769	rs12185775	G	C	0.1172	-0.0167	0.003	3.661e-08	450243
20	21217976	rs6082354	A	C	0.6675	-0.024	0.002	1.18987e-32	450243
20	31449386	rs73114154	C	T	0.3879	0.0138	0.002	1.73181e-12	450243
20	32300634	rs34879158	A	C	0.263	-0.0363	0.0022	1.54917e-63	450243
20	32516317	rs4911377	G	A	0.525	0.0194	0.0019	3.18787e-24	450243
20	33890061	rs6060355	G	A	0.3674	0.0655	0.002	1e-200	450243
20	36878183	rs73108419	T	G	0.3543	0.0121	0.002	2.54302e-09	450243
20	38547459	rs6028716	G	A	0.2587	-0.021	0.0022	4.58247e-22	450243
20	45558573	rs6066122	C	G	0.7631	0.0127	0.0023	1.75501e-08	450243
20	47750588	rs13037813	T	C	0.2391	0.0292	0.0022	1.71199e-39	450243
20	49210635	rs35963161	G	A	0.4757	-0.0157	0.0019	7.45762e-16	450243
20	50827041	rs77447813	G	C	0.087	0.0224	0.0034	3.20775e-11	450243
20	54884826	rs57696574	A	C	0.3981	0.0173	0.002	4.50194e-18	450243
20	62322896	rs80132799	C	T	0.0679	0.0231	0.0038	1.31199e-09	450243
20	62867186	rs112021215	T	C	0.201	-0.0147	0.0025	5.99198e-09	450243
21	16549778	rs1014526	C	T	0.3946	0.0138	0.002	1.87197e-12	450243
21	18081151	rs2823990	G	A	0.6773	-0.0127	0.002	4.19305e-10	450243
21	35443829	rs12483401	T	C	0.0216	-0.0387	0.0067	9.22104e-09	450243
21	36770120	rs73197345	T	A	0.1367	0.0211	0.0028	3.54568e-14	450243
21	38066883	rs2212926	C	A	0.2106	-0.022	0.0023	7.74819e-21	450243
21	39673981	rs2298333	C	T	0.5677	-0.0267	0.0019	9.58297e-44	450243
21	47547474	rs112153300	G	A	0.089	0.0261	0.0034	7.05342e-15	450243
22	19958669	rs165849	G	A	0.6975	0.0157	0.0021	4.56983e-14	450243
22	20768891	rs9610447	C	T	0.7471	0.0152	0.0022	5.28567e-12	450243
22	30549071	rs5763821	A	C	0.3907	0.0191	0.002	1.05512e-21	450243
22	38187301	rs6000890	C	T	0.6339	0.0135	0.002	8.16582e-12	450243
22	38606780	rs4444637	A	G	0.8569	0.0179	0.0027	5.12625e-11	450243
22	39860868	rs7286917	A	G	0.7461	0.0171	0.0023	5.18442e-14	450243
22	42070374	rs41311445	A	C	0.0958	-0.0328	0.0032	4.72825e-24	450243
22	46439433	rs8136517	T	C	0.0652	0.0267	0.0039	6.58264e-12	450243
22	50728062	rs28379706	T	C	0.3931	0.0114	0.002	4.49004e-09	450243

## Sheet: Supplementary Dateset 3
											Supplementary Dateset 3.The information of genetic instruments proxying the whole body lean mass.
SNP	effect_allele.exposure	other_allele.exposure	effect_allele.outcome	other_allele.outcome	beta.exposure	beta.outcome	eaf.exposure	eaf.outcome	chr.outcome	pos.outcome	pval.outcome	se.outcome	chr.exposure	pos.exposure	se.exposure	pval.exposure
rs10008356	G	C	G	C	-0.00744892	-0.0476256	0.651668	0.587731	4	56895801	0.646706	0.103908	4	57761967	0.00131312	1.40001e-08
rs10020631	A	G	A	G	-0.00831407	0.0307498	0.247996	0.240411	4	68488145	0.794872	0.118274	4	69353863	0.00144209	8.19993e-09
rs1008158	G	A	G	A	0.00849478	0.00703055	0.341735	0.381662	9	111066531	0.946447	0.104669	9	113828811	0.0013173	1.09999e-10
rs10119967	C	A	C	A	0.0155892	-0.048554	0.204092	0.173548	9	96506139	0.718017	0.134458	9	99268421	0.00154444	5.90065e-24
rs10172196	A	G	A	G	0.0107611	0.00439213	0.305516	0.334575	2	36553406	0.967439	0.107597	2	36780549	0.00134675	1.29987e-15
rs10188231	G	C	G	C	-0.0100461	-0.000940628	0.185792	0.213636	2	141539924	0.993913	0.123295	2	142297493	0.0015909	2.69998e-10
rs10202845	G	A	G	A	-0.0176134	0.0394933	0.113296	0.105432	2	42348680	0.808627	0.163062	2	42575820	0.00197265	4.30031e-19
rs10222924	G	A	G	A	-0.00954661	0.0457239	0.699343	0.744642	4	49014744	0.69462	0.116466	4	49016761	0.00135692	1.99986e-12
rs1022523	A	G	A	G	0.0155647	-0.0746718	0.726845	0.705006	1	176819258	0.500507	0.11084	1	176788394	0.00139049	4.40048e-29
rs10248298	A	C	A	C	0.0113907	0.179261	0.365938	0.388646	7	122323759	0.0861966	0.104476	7	121963813	0.00128664	8.49963e-19
rs10269774	A	G	A	G	0.0261792	0.020516	0.326413	0.308167	7	92624658	0.852012	0.109975	7	92253972	0.00132369	4.70002e-87
rs10282707	T	C	T	C	0.00794817	-0.0496328	0.39708	0.32095	7	17871415	0.647773	0.108639	7	17911038	0.00126782	3.59998e-10
rs10283100	G	A	G	A	0.0279041	0.292555	0.944511	0.925361	8	119583783	0.133702	0.195081	8	120596023	0.00271462	8.69961e-25
rs10401784	A	C	A	C	-0.0100036	-0.0831202	0.640418	0.604531	19	3445723	0.421057	0.103308	19	3445721	0.00129734	1.29987e-14
rs10412300	G	C	G	C	-0.00755911	0.0893935	0.309055	0.277728	19	5006152	0.433398	0.114111	19	5006163	0.00136884	3.29997e-08
rs10434434	C	A	C	A	-0.0138752	-0.0156878	0.148029	0.111739	4	53405444	0.922197	0.160627	4	54271611	0.00175181	2.39994e-15
rs1043801	A	G	A	G	0.015078	-0.261872	0.05788	0.0617791	21	46132613	0.2092	0.208536	21	47552527	0.00267794	1.79999e-08
rs1047891	A	C	A	C	0.0168854	-0.0563898	0.315846	0.322785	2	210675783	0.604142	0.108765	2	211540507	0.0013297	6.00067e-37
rs1049193	C	G	C	G	-0.0133965	0.118981	0.170659	0.112058	12	53480060	0.454892	0.159217	12	53873844	0.00164953	4.60045e-16
rs10498672	G	C	G	C	0.0103889	-0.0684217	0.175566	0.217337	6	7797607	0.57246	0.121222	6	7797840	0.00162526	1.6e-10
rs10511111	C	T	C	T	0.00872376	-0.0973629	0.309428	0.313585	3	80550607	0.369529	0.1085	3	80599757	0.00134157	7.89951e-11
rs1064213	A	G	A	G	0.011481	0.0745144	0.478353	0.397676	2	198085516	0.468957	0.102895	2	198950240	0.00123828	1.80011e-20
rs10748128	T	G	T	G	0.0123502	-0.0931991	0.344615	0.36332	12	69433878	0.377541	0.105616	12	69827658	0.00130585	3.19963e-21
rs10770705	C	A	C	A	-0.00827299	0.0373402	0.662809	0.700079	12	20704533	0.735241	0.110421	12	20857467	0.00131169	2.80001e-10
rs10773172	A	G	A	G	0.017489	0.0906685	0.742484	0.810631	12	122455108	0.484588	0.129722	12	122939655	0.00141898	6.59933e-35
rs10775348	G	A	G	A	0.0129738	-0.0428361	0.703664	0.703225	16	88739940	0.701258	0.111662	16	88806348	0.00136464	1.99986e-21
rs10775406	G	A	G	A	-0.0095685	0.0378088	0.759764	0.736027	17	48120393	0.740415	0.114121	17	46197755	0.00145435	4.70002e-11
rs10777860	A	G	A	G	-0.0106875	-0.15342	0.528429	0.545432	12	97399014	0.131387	0.101693	12	97792792	0.00124243	7.8001e-18
rs10780905	A	G	A	G	-0.00987685	-0.224678	0.588111	0.557052	9	88226151	0.0275068	0.101929	9	90841066	0.00127253	8.4004e-15
rs10803955	G	A	G	A	-0.0109773	0.0388449	0.507629	0.553876	2	182363387	0.702273	0.101621	2	183228114	0.00123547	6.4003e-19
rs10843397	T	C	T	C	0.0094145	0.108142	0.241789	0.241129	12	29376590	0.361832	0.118592	12	29529523	0.00144658	7.59976e-11
rs10861678	A	G	A	G	-0.0105405	0.118972	0.265747	0.22278	12	106925883	0.332252	0.122704	12	107319661	0.00140468	6.20012e-14
rs10870597	G	A	G	A	-0.0104552	0.0120603	0.235375	0.236354	13	114234161	0.919179	0.118858	13	114999636	0.00146679	1e-12
rs10881583	C	T	C	T	-0.00914557	-0.0601343	0.240885	0.241469	9	134375593	0.612813	0.118828	9	137267439	0.0014564	3.40001e-10
rs10899736	A	G	A	G	-0.0101688	-0.170671	0.439892	0.392164	7	50479227	0.0988553	0.10341	7	50546925	0.00125107	4.40048e-16
rs10908289	A	G	A	G	0.0093427	-0.223121	0.821883	0.75119	1	36108011	0.0582693	0.117825	1	36573612	0.0016163	7.49998e-09
rs10938397	G	A	G	A	0.011923	0.00715579	0.434305	0.473996	4	45180510	0.943663	0.101261	4	45182527	0.00125252	1.69981e-21
rs10939792	G	C	G	C	0.00787025	0.029794	0.320255	0.256499	4	18481782	0.797699	0.116235	4	18483405	0.00132886	3.2e-09
rs10979612	C	T	C	T	0.0186875	-0.0444706	0.072945	0.113248	9	108925099	0.781331	0.160206	9	111687379	0.00238714	4.90004e-15
rs10995366	A	G	A	G	-0.00977289	-0.104242	0.251204	0.262834	10	51012353	0.366515	0.115437	10	52772113	0.00143974	1.10002e-11
rs11001399	C	A	C	A	-0.0111824	-0.029684	0.559144	0.563984	10	75461986	0.771864	0.102381	10	77221744	0.00125526	5.19996e-19
rs11014285	A	G	A	G	0.0191612	0.0745862	0.165276	0.101914	10	24889935	0.656298	0.167598	10	25178864	0.00169316	1.10002e-29
rs11018104	A	T	A	T	0.00708953	-0.112784	0.408633	0.32538	10	127449780	0.297041	0.108155	10	129248044	0.00127666	2.80001e-08
rs11021307	T	C	T	C	0.00693185	-0.0824382	0.418262	0.343564	11	95768243	0.444328	0.107776	11	95501407	0.00125805	3.59998e-08
rs11030112	A	G	A	G	0.0167262	-0.258402	0.318698	0.329186	11	27683641	0.0176551	0.108903	11	27705188	0.00133184	3.59998e-36
rs11042725	A	C	A	C	-0.01174	0.109603	0.488467	0.499774	11	10303778	0.281959	0.101868	11	10325325	0.00124104	3.10027e-21
rs11049684	T	C	T	C	-0.0106112	-0.169544	0.298825	0.257203	12	28512426	0.14347	0.115889	12	28665359	0.00135474	4.79954e-15
rs11052457	T	A	T	A	0.0227855	0.0745941	0.038038	0.0378683	12	33116022	0.778243	0.264885	12	33268956	0.00324324	2.09991e-12
rs11065979	T	C	T	C	-0.0134869	-0.0170549	0.438479	0.385109	12	111621753	0.870044	0.104246	12	112059557	0.00125108	4.30031e-27
rs11071182	G	A	G	A	0.0133796	-0.0136833	0.870447	0.887783	15	55352478	0.931464	0.159102	15	55644676	0.00185999	6.29941e-13
rs111365325	T	C	T	C	-0.014456	-0.0710262	0.231329	0.20529	5	171438225	0.575358	0.126792	5	170865229	0.00147276	9.60064e-23
rs111391498	G	A	G	A	-0.0258416	-0.111378	0.047494	0.0282188	4	1347765	0.716016	0.306163	4	1341553	0.00291033	6.70039e-19
rs11142700	C	T	C	T	-0.00796008	-0.237386	0.408314	0.333912	9	71142239	0.0263312	0.106868	9	73757155	0.00126675	3.29997e-10
rs111598585	T	C	T	C	-0.00858579	-0.0582462	0.208531	0.10244	4	170714320	0.729814	0.168647	4	171635471	0.00153055	2e-08
rs11160601	T	C	T	C	0.0155669	0.217679	0.092375	0.154566	14	100720304	0.121864	0.140711	14	101186641	0.00216547	6.4998e-13
rs111640872	C	G	C	G	0.014473	-0.0493187	0.330591	0.352851	19	29799450	0.642726	0.106316	19	30290357	0.00132728	1.10002e-27
rs11196652	A	G	A	G	0.00873622	-0.0200841	0.244461	0.219278	10	114189503	0.869605	0.122344	10	115949262	0.00145031	1.7e-09
rs11205354	A	C	A	C	-0.00784514	0.182101	0.444271	0.442487	1	150276693	0.0762219	0.102705	1	150249101	0.00125214	3.69999e-10
rs11243202	C	T	C	T	0.0182828	0.131276	0.485923	0.463373	6	7718832	0.195143	0.101331	6	7719065	0.00124355	6.29941e-49
rs11245450	A	G	A	G	-0.0102519	-0.0780543	0.421933	0.477819	10	124969506	0.443451	0.101848	10	126658075	0.00127016	7.00003e-16
rs112544217	T	C	T	C	-0.0268191	-0.699719	0.02215	0.0152118	2	20022925	0.0858855	0.407402	2	20222686	0.00430743	4.79999e-10
rs112560164	A	G	A	G	0.0131303	-0.0553046	0.190613	0.140149	14	92646579	0.705107	0.14614	14	93112924	0.00158669	1.29987e-16
rs112957890	G	A	G	A	0.00953556	-0.00205976	0.264844	0.224639	14	35751670	0.98658	0.122457	14	36220876	0.00142409	2.09991e-11
rs113619763	T	A	T	A	0.0167633	-0.303639	0.062478	0.0607985	22	46003295	0.169152	0.220839	22	46399175	0.00257877	8.00018e-11
rs113978196	A	G	A	G	-0.00807811	0.0352719	0.251407	0.271806	15	75624624	0.757963	0.114461	15	75916965	0.0014337	1.79999e-08
rs114177791	T	G	T	G	0.010111	0.0209116	0.21424	0.191488	17	80581712	0.871184	0.12896	17	78555512	0.00151731	2.70023e-11
rs114949263	C	T	C	T	-0.0131884	-0.089021	0.111785	0.0794743	7	150801157	0.640411	0.190573	7	150498245	0.00197625	2.49977e-11
rs115179432	G	A	G	A	-0.0220886	0.093188	0.07197	0.0573949	2	33123612	0.666214	0.216039	2	33348679	0.00240719	4.49987e-20
rs11545482	T	C	T	C	-0.0316202	-0.14476	0.020451	0.00504512	2	70088855	0.840701	0.72021	2	70315987	0.00436594	4.40048e-13
rs11578046	A	G	A	G	-0.0129323	0.030609	0.326565	0.328669	1	23098646	0.777242	0.108191	1	23425139	0.00131917	1.10002e-22
rs11611651	A	G	A	G	0.016554	0.0452451	0.087845	0.0468848	12	132804204	0.849544	0.238508	12	133380790	0.00219189	4.30031e-14
rs11613704	A	C	A	C	0.0158052	-0.0337982	0.199754	0.201253	12	871759	0.789623	0.12668	12	980925	0.00155039	2.09991e-24
rs116165844	T	G	T	G	-0.0106113	-0.229626	0.13747	0.114399	20	63979203	0.155354	0.161609	20	62610556	0.00180724	4.30002e-09
rs116211567	C	T	C	T	-0.017786	-0.0882453	0.080885	0.0560955	2	68198272	0.688487	0.220113	2	68425404	0.00227419	5.19996e-15
rs116337081	T	C	T	C	0.0143385	0.030128	0.070086	0.0471096	2	183089897	0.901559	0.243571	2	183954625	0.00242956	3.59998e-09
rs11648796	G	A	G	A	0.0154492	-0.0175577	0.231567	0.338497	16	742190	0.872249	0.109188	16	792190	0.00154403	1.39991e-23
rs11663903	A	G	A	G	0.00756205	-0.0802366	0.429038	0.373227	18	35182628	0.445398	0.105144	18	32762592	0.00126045	2e-09
rs116817990	G	A	G	A	-0.0200935	0.0118248	0.033846	0.033491	1	179020125	0.96581	0.275866	1	178989260	0.0034489	5.69994e-09
rs11684531	G	A	G	A	-0.0112558	-0.276194	0.132763	0.0728128	2	218970767	0.16144	0.197247	2	219835489	0.00182251	6.59994e-10
rs1168768	T	C	T	C	0.0221258	0.556872	0.975043	0.976789	12	66115870	0.0936117	0.332134	12	66509650	0.00397341	2.59998e-08
rs11695471	A	T	A	T	-0.0109759	0.250369	0.331251	0.314873	2	25234839	0.0215695	0.108957	2	25457708	0.00131813	8.30042e-17
rs11709402	G	A	G	A	0.00995583	-0.0514749	0.278628	0.267551	3	131832183	0.652468	0.114303	3	131551027	0.00138691	7.10068e-13
rs11712872	A	G	A	G	0.0168034	0.300356	0.115369	0.0889001	3	52801498	0.0851667	0.174477	3	52835514	0.00193812	4.30031e-18
rs117451679	G	A	G	A	0.0127194	0.0195164	0.106084	0.125226	12	17092657	0.898973	0.153722	12	17245591	0.00204565	5e-10
rs117543413	T	C	T	C	-0.038249	0.058397	0.017524	0.014793	10	77783982	0.891044	0.426307	10	79543740	0.00477995	1.20005e-15
rs1176314	G	T	G	T	-0.00742342	-0.16659	0.550294	0.616825	13	80646879	0.110925	0.104507	13	81221014	0.00125747	3.59998e-09
rs11782103	A	T	A	T	-0.0130083	-0.0787253	0.25188	0.186225	8	119439083	0.545596	0.130259	8	120451323	0.00142985	9.20026e-20
rs11785562	A	G	A	G	0.0119296	0.0173504	0.20055	0.259029	8	23533980	0.880811	0.115714	8	23391493	0.00156717	2.70023e-14
rs11794152	G	A	G	A	0.0103567	-0.102929	0.415086	0.440995	9	23345349	0.310139	0.101414	9	23345347	0.00126284	2.39994e-16
rs1179905	G	A	G	A	0.0102663	0.135265	0.195091	0.172169	6	89613203	0.317157	0.135222	6	90322922	0.00157064	6.29941e-11
rs118173451	C	T	C	T	-0.0291551	-0.174273	0.016153	0.0150061	22	27960612	0.673129	0.413108	22	28356600	0.00501933	6.29999e-09
rs1184893	A	G	A	G	-0.011062	0.171676	0.783723	0.761586	12	121965905	0.148949	0.118951	12	122403811	0.00150699	2.09991e-13
rs11855017	A	C	A	C	0.0131106	-0.257896	0.181537	0.128832	15	41803948	0.0888689	0.151579	15	42096146	0.00161542	4.79954e-16
rs11880992	A	G	A	G	0.0139123	-0.164194	0.408443	0.370377	19	2176404	0.116433	0.104588	19	2176403	0.00126679	4.60045e-28
rs11925245	G	A	G	A	-0.00989867	0.11687	0.182852	0.1915	3	114464732	0.365775	0.129222	3	114183579	0.00162039	1e-09
rs11937249	T	G	T	G	-0.00801288	0.00318646	0.635955	0.59233	4	109834165	0.97533	0.10304	4	110755321	0.00128883	5.1e-10
rs11997525	A	T	A	T	0.0153045	0.216918	0.167034	0.138774	8	48489422	0.138731	0.146514	8	49401982	0.0016654	3.90032e-20
rs12041740	A	G	A	G	-0.0146673	-0.172977	0.739863	0.715016	1	11176467	0.122741	0.112078	1	11236524	0.00140844	2.09991e-25
rs12047986	G	A	G	A	-0.00769799	0.00595543	0.522252	0.636529	1	155071336	0.954977	0.105483	1	155043812	0.00123837	5.1e-10
rs12070699	T	C	T	C	-0.00920501	-0.183813	0.563046	0.472743	1	190261278	0.0728434	0.10247	1	190230408	0.00124653	1.50003e-13
rs12072845	A	G	A	G	-0.0139667	-0.0474186	0.394695	0.341333	1	214457414	0.660006	0.107793	1	214630757	0.00126632	2.80027e-28
rs12095997	T	C	T	C	0.0225202	0.303188	0.089259	0.0555435	1	50926173	0.164326	0.218016	1	51391845	0.00216716	2.70023e-25
rs12140153	T	G	T	G	-0.0170566	0.105407	0.094284	0.0782727	1	62114219	0.584681	0.192855	1	62579891	0.00216969	3.80014e-15
rs12156265	A	G	A	G	0.00816386	-0.0339327	0.590475	0.478891	8	143766586	0.738224	0.101532	8	144848756	0.00126504	1.09999e-10
rs1218826	G	A	G	A	0.00914037	-0.0251725	0.666442	0.673782	13	27421623	0.815556	0.107914	13	27995760	0.00132355	5.00035e-12
rs12188627	G	A	G	A	-0.0103674	-0.138806	0.487752	0.469422	5	61424855	0.170677	0.101316	5	60720682	0.00124023	6.29941e-17
rs12209223	A	C	A	C	0.0150772	-0.101368	0.101306	0.133867	6	75454873	0.497659	0.149471	6	76164589	0.00206082	2.60016e-13
rs1228024	A	C	A	C	-0.0107876	-0.00430212	0.660728	0.656359	11	47929801	0.967812	0.106613	11	47951353	0.00131283	2.09991e-16
rs12375196	A	C	A	C	0.0094694	-0.01761	0.42428	0.464345	7	103776094	0.862746	0.101863	7	103416541	0.00126298	6.4998e-14
rs12427047	T	C	T	C	-0.00969041	0.120099	0.242764	0.342395	12	89819293	0.260851	0.106813	12	90213070	0.00144602	2.09991e-11
rs1243872	G	T	G	T	-0.00835096	-0.0433209	0.462118	0.458588	9	35686410	0.671415	0.102122	9	35686407	0.00124871	2.29985e-11
rs12533548	G	A	G	A	0.00814504	0.000309548	0.651399	0.66883	7	148963487	0.997709	0.107796	7	148660579	0.00130715	4.60002e-10
rs12553221	A	G	A	G	0.00725561	0.0281836	0.36215	0.366647	9	37234011	0.788468	0.105045	9	37234008	0.00129666	2.19999e-08
rs1260326	C	T	C	T	0.0189187	0.0812725	0.604225	0.650003	2	27508073	0.446676	0.106801	2	27730940	0.00126353	1.10002e-50
rs12657771	A	G	A	G	-0.0134413	0.101545	0.438671	0.402352	5	36787860	0.325603	0.1033	5	36787962	0.0012553	9.3994e-27
rs12658452	G	T	G	T	0.0115406	-0.253458	0.095942	0.10506	5	88500060	0.124993	0.165211	5	87795877	0.00210744	4.30002e-08
rs1266874	G	A	G	A	0.00837453	0.166131	0.349571	0.484386	6	51914840	0.102371	0.101705	6	51779638	0.00129804	1.09999e-10
rs12713004	G	A	G	A	0.0171536	-0.152865	0.724929	0.82016	2	23673179	0.247066	0.132064	2	23896049	0.00138687	3.90032e-35
rs12729817	G	A	G	A	-0.00827638	0.0272656	0.47428	0.493652	1	218798554	0.787539	0.101168	1	218971896	0.00123705	2.19989e-11
rs12731187	T	C	T	C	-0.00776632	0.0069837	0.358153	0.380135	1	202044629	0.94677	0.104604	1	202013757	0.00130315	2.5e-09
rs12764498	C	T	C	T	-0.0154674	-0.00918926	0.117519	0.131951	10	5000102	0.951378	0.150702	10	5042294	0.00194006	1.59993e-15
rs12795042	C	A	C	A	0.00725447	-0.0321403	0.622405	0.703293	11	133788273	0.774824	0.112351	11	133658168	0.00129746	2.30001e-08
rs12820906	G	A	G	A	0.011733	0.214723	0.247201	0.203688	12	123008576	0.0899622	0.126636	12	123493123	0.00144104	3.90032e-16
rs12879423	G	A	G	A	0.0141854	0.0480322	0.678687	0.636456	14	25458626	0.646907	0.10486	14	25927832	0.00133985	3.40017e-26
rs12889702	C	A	C	A	0.00923529	0.199825	0.312854	0.294454	14	42424940	0.0714941	0.11087	14	42894143	0.00134415	6.4003e-12
rs12906197	T	C	T	C	-0.0108769	0.171259	0.421615	0.496789	15	38199998	0.0913629	0.101442	15	38492199	0.0012676	9.3994e-18
rs12907384	C	T	C	T	-0.0120256	0.178899	0.531908	0.516506	15	85732769	0.0778592	0.10146	15	86276000	0.00124566	4.70002e-22
rs1296328	C	A	C	A	-0.00868103	0.0354057	0.558994	0.480801	4	136162038	0.725768	0.10094	4	137083193	0.00125464	4.49987e-12
rs12967135	A	G	A	G	0.0432949	-0.160557	0.232921	0.184698	18	60181790	0.220635	0.131084	18	57849023	0.00147115	2.30144e-190
rs13014796	A	G	A	G	-0.0119259	-0.0610693	0.169106	0.142461	2	199456327	0.671563	0.14403	2	200321050	0.00165731	6.20012e-13
rs13043303	A	G	A	G	-0.0186173	-0.0289011	0.183189	0.156101	20	52474846	0.836381	0.13994	20	51091385	0.00160988	6.20012e-31
rs13099930	G	A	G	A	-0.00835713	-0.0696442	0.662166	0.652198	3	171411260	0.51096	0.105948	3	171129049	0.00131413	2e-10
rs13240065	A	G	A	G	0.0179792	-0.115892	0.128416	0.129025	7	73601039	0.446337	0.152182	7	73015369	0.0018528	2.90001e-22
rs13271368	T	C	T	C	-0.0147599	0.0936292	0.237495	0.287441	8	125493898	0.40455	0.112329	8	126506140	0.00148017	1.99986e-23
rs13272451	T	G	T	G	0.00934629	-0.0539285	0.438622	0.49907	8	9028673	0.597479	0.102132	8	8886183	0.00125324	8.80035e-14
rs13392079	C	T	C	T	-0.00849447	-0.125083	0.755898	0.687251	2	168262668	0.255682	0.110045	2	169119178	0.00144153	3.79997e-09
rs13430869	T	G	T	G	0.0135039	-0.00919156	0.741816	0.641886	2	217282095	0.931029	0.1062	2	218146818	0.00141494	1.39991e-21
rs1351394	C	T	C	T	-0.0257843	0.0979843	0.51191	0.479908	12	65958046	0.334582	0.101546	12	66351826	0.00124023	5.30029e-96
rs1374370	A	G	A	G	0.0101875	-0.118382	0.305257	0.234431	2	85591150	0.325221	0.120333	2	85818273	0.00134413	3.50026e-14
rs140493137	A	G	A	G	0.0194676	-0.00213379	0.060125	0.0277105	4	86745763	0.994404	0.30425	4	87666916	0.00262111	1.10002e-13
rs1407031	T	C	T	C	-0.0082111	-0.0583889	0.397367	0.423685	20	6561987	0.569492	0.102653	20	6542634	0.00127585	1.2e-10
rs1412234	C	T	C	T	0.0108657	-0.140752	0.32733	0.376685	9	28410685	0.17826	0.10456	9	28410683	0.00132697	2.60016e-16
rs1413816	T	C	T	C	0.00898874	-0.120327	0.352904	0.272891	6	18896326	0.287996	0.113246	6	18896557	0.00129419	3.80014e-12
rs1418433	A	G	A	G	-0.00851172	0.284422	0.587637	0.583342	6	44784831	0.00424874	0.0994804	6	44752568	0.00125815	1.29987e-11
rs1421035	T	C	T	C	0.00758466	0.0686894	0.347765	0.356214	10	129338137	0.514831	0.10546	10	131136401	0.00131481	8e-09
rs1422189	A	G	A	G	0.0123138	-0.208669	0.125394	0.142481	5	88746202	0.148118	0.144287	5	88042019	0.0018741	5.00035e-11
rs143384	G	A	G	A	0.0353574	-0.0513417	0.404423	0.440742	20	35437976	0.616826	0.102611	20	34025756	0.00126635	1.49968e-171
rs145594985	T	C	T	C	-0.0121633	-0.138436	0.138796	0.253389	7	77080888	0.235829	0.116777	7	76710205	0.00179542	1.20005e-11
rs146851424	C	A	C	A	0.0596754	-0.8707	0.021624	0.0179592	13	49803774	0.0270576	0.393859	13	50377910	0.0043141	1.59993e-43
rs147110934	T	G	T	G	-0.0315596	0.373764	0.024294	0.00561467	19	55482069	0.583606	0.681896	19	55993436	0.00403968	5.60015e-15
rs148662000	T	G	T	G	-0.0150934	0.249318	0.063638	0.045764	1	228533829	0.307756	0.244444	1	228721530	0.00254491	2.99999e-09
rs1521624	A	C	A	C	-0.0090914	0.0187152	0.470512	0.455632	15	79120057	0.854021	0.101718	15	79412399	0.00125288	4.00037e-13
rs1542224	C	T	C	T	0.0127661	0.0814183	0.718948	0.73533	2	223099156	0.478912	0.114989	2	223963874	0.00137825	1.99986e-20
rs1573891	C	G	C	G	-0.0220369	-0.239867	0.15848	0.0725358	15	98643259	0.22813	0.199028	15	99186488	0.00171347	7.50067e-38
rs1582931	A	G	A	G	-0.0187707	-0.0436113	0.473263	0.514167	5	123321505	0.666616	0.101234	5	122657199	0.00125234	8.69961e-51
rs1657222	A	G	A	G	0.0081344	0.0944982	0.395629	0.484669	10	34548211	0.35264	0.101668	10	34837139	0.00127422	1.7e-10
rs16844418	C	T	C	T	-0.0124851	-0.328495	0.142534	0.123633	4	3470027	0.0315137	0.152751	4	3471754	0.00177258	1.9002e-12
rs16916881	A	C	A	C	-0.010441	-0.0155426	0.235397	0.37294	8	94554042	0.881744	0.104482	8	95566270	0.00146179	9.20026e-13
rs16942324	A	C	A	C	-0.0372733	-0.185359	0.027071	0.0121705	15	88840623	0.68704	0.460089	15	89383854	0.00383077	2.19989e-22
rs17011108	C	T	C	T	0.00757039	0.0243091	0.306978	0.280851	4	85879653	0.831082	0.113959	4	86800806	0.00135557	2.30001e-08
rs17112250	G	A	G	A	-0.0162005	-0.217274	0.050262	0.0299989	10	96972883	0.473255	0.302951	10	98732640	0.00284368	1.2e-08
rs17115481	A	G	A	G	-0.00900244	-0.00773081	0.269715	0.300506	5	153978666	0.944349	0.110748	5	153358226	0.00139958	1.29999e-10
rs17246129	A	G	A	G	0.0125206	-0.0386758	0.304768	0.274082	2	226395248	0.732659	0.113223	2	227259964	0.00134623	1.39991e-20
rs17277008	C	T	C	T	0.0143582	0.0504134	0.313427	0.262087	1	172136022	0.661842	0.115265	1	172105162	0.00133266	4.60045e-27
rs17363646	G	A	G	A	0.0124299	0.16643	0.135703	0.25552	1	86357820	0.14898	0.115325	1	86823503	0.00180347	5.50047e-12
rs17400325	C	T	C	T	0.0215133	-0.373153	0.041571	0.0198407	2	177701185	0.307501	0.365664	2	178565913	0.00309727	3.80014e-12
rs17556750	A	C	A	C	0.0118955	-0.19782	0.288363	0.359593	4	81234414	0.0619127	0.105961	4	82155568	0.00136906	3.69999e-18
rs177252	G	A	G	A	-0.00961251	-0.0703817	0.307492	0.304087	5	135008109	0.521662	0.109837	5	134343799	0.0013462	9.30037e-13
rs1780672	C	T	C	T	0.0126101	0.10203	0.81136	0.695914	20	37127415	0.357056	0.110783	20	35755818	0.00159059	2.19989e-15
rs17828687	A	C	A	C	-0.00905074	-0.012997	0.573266	0.597125	8	72542532	0.900111	0.103545	8	73454767	0.0012601	6.79986e-13
rs1805165	A	C	A	C	-0.0100757	-0.0612319	0.720501	0.660501	2	88575373	0.567891	0.107206	2	88874891	0.00137619	2.49977e-13
rs1813212	G	A	G	A	-0.0085927	-0.119188	0.445652	0.417497	11	89568214	0.244246	0.102356	11	89301382	0.00125205	6.70039e-12
rs182224	T	C	T	C	0.0127292	0.0554274	0.090152	0.120522	5	68020614	0.723722	0.156802	5	67316442	0.00217186	4.60002e-09
rs1841738	G	A	G	A	-0.011183	0.0745311	0.51812	0.61426	4	87636601	0.47474	0.10427	4	88557753	0.00124786	3.19963e-19
rs1846221	C	G	C	G	-0.00950453	-0.235061	0.175176	0.177261	10	4625110	0.0748032	0.131933	10	4667302	0.00165688	9.69996e-09
rs1910466	C	T	C	T	-0.00763093	0.0237432	0.498151	0.504255	3	147368481	0.816193	0.102146	3	147086268	0.0012469	9.40005e-10
rs1924929	G	A	G	A	0.0153256	-0.0120684	0.774414	0.820985	13	77873239	0.927262	0.132197	13	78447374	0.00148903	7.59976e-25
rs1927635	C	T	C	T	0.00907285	0.0135244	0.354169	0.440753	9	16461907	0.894678	0.102158	9	16461905	0.00131385	5.00035e-12
rs1928850	T	A	T	A	0.0142336	-0.115025	0.921902	0.914474	9	16765522	0.531295	0.183737	9	16765520	0.00232983	1e-09
rs1941697	A	G	A	G	0.0076369	-0.074258	0.449176	0.50568	18	33671312	0.464386	0.101495	18	31251276	0.00125035	1e-09
rs2005172	C	A	C	A	0.0226087	0.00348686	0.639765	0.584731	17	63918895	0.973093	0.103378	17	61996255	0.00131036	1e-66
rs2015561	G	A	G	A	-0.0116512	0.177198	0.424221	0.430727	17	40437042	0.0827847	0.102146	17	38593294	0.0012569	1.9002e-20
rs2071286	T	C	T	C	-0.0209004	0.0291026	0.182421	0.247403	6	32212119	0.804404	0.117514	6	32179896	0.00159773	4.19952e-39
rs2077218	A	G	A	G	-0.0142359	0.0961759	0.762156	0.833715	10	94311804	0.481231	0.136551	10	96071561	0.00146371	2.29985e-22
rs2101975	G	A	G	A	-0.0163675	-0.123994	0.432216	0.459466	4	105295510	0.225181	0.102232	4	106216667	0.00125533	7.39946e-39
rs2104449	T	G	T	G	0.0106653	0.115759	0.282784	0.184406	1	96616976	0.372446	0.12979	1	97082532	0.00137676	9.3994e-15
rs2122823	T	C	T	C	0.0103221	0.047566	0.210648	0.245893	7	25899541	0.687787	0.118365	7	25939161	0.00153938	1.99986e-11
rs213997	A	G	A	G	0.00772781	-0.212097	0.659759	0.543581	6	165953941	0.0381443	0.102299	6	166367429	0.00132866	5.99998e-09
rs2140046	C	T	C	T	-0.0117218	0.0449456	0.363506	0.416033	2	168849569	0.661834	0.10276	2	169706079	0.00128653	8.19974e-20
rs2197563	A	G	A	G	0.0102764	-0.146447	0.59486	0.730998	2	232822370	0.199842	0.114233	2	233687080	0.00126196	3.80014e-16
rs2225226	T	C	T	C	-0.0298272	0.0307381	0.215989	0.251882	13	50553134	0.792682	0.116951	13	51127270	0.00151548	3.10027e-86
rs2229840	T	C	T	C	0.0204301	-0.0162776	0.159712	0.148768	12	124341916	0.90941	0.143059	12	124826462	0.00169246	1.50003e-33
rs224048	A	G	A	G	-0.00734282	-0.00117344	0.549816	0.523658	10	62731789	0.990803	0.101801	10	64491549	0.00124616	3.79997e-09
rs2240735	T	C	T	C	0.0163224	0.0411841	0.747635	0.726711	16	3977604	0.716589	0.113448	16	4027605	0.00142919	3.29989e-30
rs2252720	T	C	T	C	-0.0135325	0.0182426	0.674074	0.719321	20	21243025	0.871438	0.112726	20	21223663	0.00133737	4.60045e-24
rs2252909	T	C	T	C	-0.00746424	-0.0754323	0.657276	0.568254	17	2375315	0.462743	0.102722	17	2278609	0.00133213	2.1e-08
rs2265309	C	T	C	T	-0.0124368	-0.0388188	0.516944	0.533378	10	102728114	0.703817	0.102108	10	104487871	0.00124386	1.50003e-23
rs2270894	G	C	G	C	-0.0174426	-0.105612	0.203281	0.264402	3	9933702	0.355847	0.114384	3	9975386	0.00159875	1e-27
rs2274116	T	C	T	C	-0.00808943	-0.00639233	0.341344	0.328469	9	136202959	0.95306	0.108593	9	139094805	0.00131768	8.30004e-10
rs2281175	C	T	C	T	0.0114351	-0.0135385	0.405075	0.423416	1	1734263	0.895031	0.10261	1	1665702	0.00132557	6.29941e-18
rs2287547	C	T	C	T	0.00945452	-0.0555498	0.167873	0.118302	12	108530564	0.724624	0.157685	12	108924341	0.00165819	1.2e-08
rs2293176	A	G	A	G	0.00875811	-0.0334407	0.334326	0.377003	7	140544827	0.748256	0.104196	7	140244627	0.00131602	2.80027e-11
rs2296316	C	T	C	T	-0.0104049	-0.107735	0.464506	0.510434	14	65053528	0.288811	0.101566	14	65520246	0.00125664	1.20005e-16
rs2305758	T	C	T	C	0.00811563	0.0632189	0.28143	0.268401	19	17052851	0.580489	0.114388	19	17163661	0.00138215	4.30002e-09
rs2307111	C	T	C	T	-0.0164439	0.0779218	0.395101	0.425399	5	75707853	0.445945	0.102234	5	75003678	0.00126894	2.09991e-38
rs236587	C	T	C	T	-0.00829277	-0.00451442	0.737229	0.70348	17	70207774	0.967459	0.110659	17	68203915	0.001427	6.19998e-09
rs237738	C	T	C	T	0.00942389	0.0161186	0.822682	0.828458	20	49288383	0.905409	0.135643	20	47904920	0.00162928	7.29995e-09
rs240113	A	G	A	G	-0.00802404	0.245148	0.53051	0.526896	6	100611010	0.0160063	0.101773	6	101058886	0.00124317	1.09999e-10
rs2427320	G	A	G	A	-0.00822896	-0.233616	0.231521	0.164245	20	62401667	0.0875145	0.136725	20	60976723	0.00147567	2.5e-08
rs244711	T	C	T	C	0.0167728	-0.116833	0.68582	0.675537	5	177082192	0.288257	0.110017	5	176509193	0.00143325	1.20005e-31
rs247008	G	A	G	A	0.0125327	0.0725698	0.670454	0.615351	5	132111411	0.488111	0.104671	5	131447104	0.0013272	3.59998e-21
rs2521349	A	G	A	G	0.00773457	-0.152866	0.385014	0.408639	17	69507360	0.139483	0.103447	17	67503501	0.00128156	1.6e-09
rs2533879	A	G	A	G	-0.0205892	0.172763	0.299774	0.360031	7	2820213	0.100568	0.105208	7	2859847	0.00135425	3.40017e-52
rs254963	G	A	G	A	-0.00862516	-0.107232	0.446523	0.50548	5	171797399	0.29107	0.101567	5	171224403	0.00125629	6.59933e-12
rs2568958	A	G	A	G	0.00949332	-0.0162235	0.603671	0.645778	1	72299433	0.878337	0.105982	1	72765116	0.00126246	5.50047e-14
rs2578557	T	C	T	C	-0.00945359	0.021293	0.641692	0.563188	5	5472950	0.835157	0.102325	5	5473063	0.00129484	2.90001e-13
rs25849	G	C	G	C	0.0168894	-0.109779	0.288762	0.379931	16	2215070	0.292314	0.104248	16	2265071	0.00137667	1.29987e-34
rs2611732	G	A	G	A	0.00774668	0.127639	0.601953	0.698265	5	96519872	0.246502	0.11014	5	95855576	0.00126568	9.29994e-10
rs2615075	G	A	G	A	0.00980657	0.0334939	0.375867	0.375473	1	225746593	0.748976	0.104672	1	225934295	0.00128182	1.99986e-14
rs2663125	C	T	C	T	-0.0089318	0.108354	0.690659	0.762141	15	99020662	0.357979	0.117876	15	99563891	0.00134618	3.19963e-11
rs2678204	G	T	G	T	0.0120702	-0.0678086	0.340172	0.297969	1	201831383	0.538769	0.110316	1	201800511	0.00130586	2.39994e-20
rs2721938	T	C	T	C	-0.0121334	-0.124951	0.600472	0.70227	8	115623384	0.258787	0.110649	8	116635611	0.00127027	1.29987e-21
rs2726036	C	A	C	A	0.0119051	0.0163589	0.398065	0.433836	16	28335819	0.872649	0.102055	16	28347140	0.00127188	8.00018e-21
rs2740761	T	C	T	C	0.00872088	0.0430085	0.208439	0.192964	7	55188293	0.73724	0.128188	7	55255986	0.00154571	1.7e-08
rs2744956	C	T	C	T	0.0377723	-0.11483	0.139112	0.202879	6	34651160	0.359298	0.125264	6	34618937	0.00178615	2.90001e-99
rs2785070	C	T	C	T	0.00725874	0.0822773	0.44604	0.563953	10	88014821	0.420931	0.102232	10	89774578	0.00125449	7.19996e-09
rs2789366	A	G	A	G	-0.00918806	-0.0153865	0.346285	0.373304	1	235344955	0.883304	0.104825	1	235508270	0.00129964	1.59993e-12
rs281385	G	A	G	A	-0.0122059	0.0448724	0.879221	0.828508	19	48714004	0.737823	0.134052	19	49217261	0.00191124	1.7e-10
rs284315	G	A	G	A	-0.00768365	0.0119339	0.498279	0.608094	1	10674743	0.908807	0.104187	1	10734800	0.00123489	4.90004e-10
rs284662	C	T	C	T	-0.0093985	0.0693049	0.619786	0.646221	19	41426370	0.51494	0.106432	19	41932275	0.001281	2.19989e-13
rs28620532	G	A	G	A	0.0181879	-0.0709072	0.349044	0.365534	9	95454594	0.499898	0.105102	9	98216876	0.00130855	6.4003e-44
rs2866720	T	C	T	C	0.00842492	-0.186927	0.385319	0.352215	7	70641324	0.0807942	0.107054	7	70106310	0.00128349	5.19996e-11
rs2884345	A	G	A	G	-0.00769008	0.050792	0.71025	0.709781	14	52856493	0.649431	0.111741	14	53323211	0.00137298	2.1e-08
rs2885697	T	G	T	G	-0.0188539	-0.188125	0.665234	0.661261	1	41078607	0.0784386	0.1069	1	41544279	0.00130925	5.10035e-47
rs2897968	A	G	A	G	0.0156061	0.161278	0.607013	0.599442	12	46369903	0.118791	0.103392	12	46763686	0.00127253	1.39991e-34
rs2900208	A	C	A	C	0.0139851	-0.122038	0.353562	0.377316	12	11725530	0.245665	0.105119	12	11878464	0.00129881	4.90004e-27
rs291979	A	G	A	G	0.010422	-0.160271	0.228823	0.162887	10	119370285	0.240937	0.136674	10	121129797	0.0014791	1.80011e-12
rs2920974	C	A	C	A	0.00715414	0.0265982	0.560037	0.689095	2	55309990	0.808363	0.109666	2	55537126	0.00125144	1.09999e-08
rs2952615	C	G	C	G	-0.0119352	0.0643534	0.617535	0.583663	5	112803191	0.532646	0.103135	5	112138888	0.00127671	8.9002e-21
rs2979649	G	A	G	A	0.00970314	0.197725	0.173713	0.119174	8	6458335	0.202993	0.155313	8	6315856	0.00164465	3.59998e-09
rs2993531	C	A	C	A	0.00917159	0.135972	0.589207	0.638506	1	212016774	0.197943	0.105614	1	212190116	0.00125604	2.80027e-13
rs29946	C	T	C	T	0.0074696	0.0626818	0.55706	0.520782	19	33808960	0.538187	0.101829	19	34299865	0.00127366	4.49997e-09
rs310796	T	G	T	G	0.0109664	0.301098	0.680913	0.737223	12	77059446	0.00874319	0.114838	12	77453226	0.00133483	2.09991e-16
rs3110496	G	A	G	A	0.00879816	0.0234573	0.686151	0.606942	17	29590753	0.821676	0.104074	17	27917771	0.00133876	5.00035e-11
rs3116201	A	G	A	G	-0.0179578	0.101639	0.09787	0.0466912	2	232209495	0.667652	0.236715	2	233074205	0.00208476	7.10068e-18
rs3212260	T	A	T	A	0.0130967	-0.167601	0.257895	0.221988	14	24334882	0.169945	0.122124	14	24804088	0.00142357	3.59998e-20
rs332162	C	A	C	A	-0.00959859	0.165268	0.799167	0.817429	10	28599960	0.207373	0.131079	10	28888889	0.00154953	5.80003e-10
rs338361	C	T	C	T	0.00949412	-0.0938289	0.70646	0.771244	15	67878778	0.44128	0.12185	15	68171116	0.00136821	3.90032e-12
rs33967909	A	G	A	G	0.0127859	-0.0664143	0.216047	0.270405	5	138267604	0.561374	0.114349	5	137603293	0.00150689	2.19989e-17
rs33973388	T	G	T	G	0.0123243	0.0420221	0.435453	0.307475	18	49085472	0.703754	0.11051	18	46611842	0.00125565	9.70063e-23
rs34017457	A	G	A	G	0.0487755	0.212313	0.00695	0.00575883	16	67132828	0.740471	0.640986	16	67166731	0.00747734	6.89922e-11
rs34055910	G	A	G	A	-0.00750495	0.0565253	0.378522	0.451795	17	66463986	0.578651	0.101782	17	64460104	0.00128412	5.1e-09
rs34227797	C	G	C	G	0.00820742	-0.0510744	0.310277	0.306911	4	159061399	0.643652	0.110407	4	159982551	0.00134082	9.29994e-10
rs34345560	A	G	A	G	0.0089958	-0.00542936	0.194811	0.259496	11	69314531	0.962838	0.116529	11	69081998	0.00157959	1.2e-08
rs34517439	A	C	A	C	0.0372268	-0.119215	0.121681	0.12762	1	77984833	0.430083	0.151087	1	78450517	0.00191453	3.29989e-84
rs34693680	T	C	T	C	0.0144168	-0.142073	0.132004	0.121988	3	98946705	0.362482	0.156013	3	98665549	0.00182938	3.29989e-15
rs34776209	T	C	T	C	-0.0171153	-0.22969	0.247481	0.206661	7	23473474	0.0704563	0.126974	7	23513093	0.00144079	1.50003e-32
rs34825238	T	G	T	G	0.00889112	-0.221691	0.254904	0.193225	12	102934574	0.0863893	0.129284	12	103328352	0.00144272	7.10003e-10
rs34831515	T	C	T	C	-0.00840293	-0.0570007	0.231775	0.320392	19	17164967	0.600541	0.108859	19	17275777	0.00147768	1.29999e-08
rs34848742	G	T	G	T	-0.0147544	0.0970487	0.788251	0.821279	4	122906887	0.463734	0.132451	4	123828042	0.00151652	2.29985e-22
rs34879158	C	A	C	A	-0.0215459	-0.0397448	0.262795	0.233278	20	33712828	0.74071	0.120106	20	32300634	0.00141463	2.19989e-52
rs35050648	T	G	T	G	0.00828655	-0.0406486	0.235997	0.254177	19	46487986	0.726812	0.116348	19	46991243	0.00146534	1.6e-08
rs35251247	A	G	A	G	0.0108083	-0.197465	0.291963	0.298282	11	43856909	0.0758158	0.111217	11	43878459	0.00137513	3.80014e-15
rs35506085	A	G	A	G	-0.0198424	-0.0430502	0.185099	0.169835	11	2144346	0.751099	0.135723	11	2165576	0.00161208	8.10028e-35
rs35612982	C	T	C	T	-0.00924457	-0.194564	0.177696	0.176881	6	20682391	0.146917	0.134135	6	20682622	0.00161745	1.09999e-08
rs35651070	A	G	A	G	-0.00950434	-0.00475912	0.167123	0.152695	2	120856164	0.972753	0.139334	2	121613739	0.00165815	9.90011e-09
rs35665085	A	G	A	G	-0.0165925	-0.181573	0.055965	0.0547185	22	17145025	0.413092	0.221846	22	17625915	0.00271032	9.20005e-10
rs357486	C	T	C	T	0.0100388	-0.0352349	0.543358	0.56553	3	154167714	0.729484	0.101891	3	153885503	0.00124304	6.70039e-16
rs35756741	T	C	T	C	-0.0158932	-0.407397	0.092384	0.103296	12	12715767	0.0139431	0.165694	12	12868701	0.00215406	1.59993e-13
rs35874463	G	A	G	A	0.0181577	-0.283147	0.057661	0.0410338	15	67165360	0.266191	0.254657	15	67457698	0.00266581	9.70063e-12
rs35897671	T	C	T	C	0.0126031	0.0222021	0.345418	0.266349	5	128014053	0.844967	0.11354	5	127349745	0.00130487	4.49987e-22
rs36000545	G	A	G	A	-0.0165565	0.0617091	0.395724	0.332014	17	81120022	0.568768	0.108287	17	79093822	0.00128804	8.19974e-38
rs365352	A	G	A	G	-0.0147919	0.134244	0.24445	0.184194	5	78105328	0.3017	0.129981	5	77401152	0.00143981	9.30037e-25
rs3730071	A	C	A	C	-0.0227859	-0.583983	0.030238	0.0106875	12	48775015	0.229093	0.48556	12	49168798	0.00362243	3.2e-10
rs3734254	T	C	T	C	0.0163806	-0.108808	0.790366	0.907817	6	35427233	0.543819	0.179241	6	35395010	0.00152073	4.70002e-27
rs3751866	C	T	C	T	-0.00812014	0.0218932	0.247485	0.238825	16	84737698	0.853725	0.118747	16	84771304	0.00144366	1.89998e-08
rs3772051	A	G	A	G	-0.00860826	-0.015096	0.237112	0.116082	2	240733487	0.924581	0.159467	2	241672904	0.00147954	5.89997e-09
rs3782232	A	G	A	G	-0.020292	0.102829	0.071349	0.0824459	12	56722465	0.576312	0.184024	12	57116249	0.00241514	4.40048e-17
rs3809569	G	A	G	A	0.0141505	0.147223	0.243325	0.224032	15	66707490	0.229116	0.122417	15	66999828	0.00145343	2.09991e-22
rs3810291	A	G	A	G	0.016955	0.158447	0.675091	0.631808	19	47065746	0.131148	0.10496	19	47569003	0.00132769	2.39994e-37
rs3822742	A	C	A	C	0.0134346	0.0485167	0.371037	0.326388	5	139679432	0.651649	0.107463	5	139059017	0.00128672	1.59993e-25
rs3827910	G	A	G	A	-0.0107741	0.268927	0.239185	0.162928	14	21079999	0.0490253	0.136625	14	21548158	0.00146479	1.9002e-13
rs3843750	G	C	G	C	-0.0132882	-0.0439784	0.664289	0.725506	19	10637397	0.698382	0.113491	19	10748073	0.001319	7.19946e-24
rs3853252	A	G	A	G	0.0152946	0.0567707	0.454854	0.415042	6	151849112	0.581271	0.102933	6	152170247	0.00124887	1.69981e-34
rs3925	A	G	A	G	-0.0107291	0.0635993	0.244838	0.180127	8	38424140	0.632846	0.13313	8	38281658	0.00144625	1.20005e-13
rs41271299	T	C	T	C	0.0418672	0.247117	0.051246	0.0180038	6	19839184	0.514492	0.379096	6	19839415	0.00280542	2.29985e-50
rs41311445	C	A	C	A	-0.0243571	0.147132	0.095784	0.134267	22	41674370	0.325308	0.149584	22	42070374	0.00212069	1.59993e-30
rs4132132	C	T	C	T	0.00871008	0.0874871	0.444237	0.403384	4	30999679	0.398541	0.10363	4	31001301	0.00125989	4.70002e-12
rs41458449	C	G	C	G	-0.0106184	-0.0289305	0.14391	0.185935	2	46702812	0.824487	0.130448	2	46929951	0.0017678	1.89998e-09
rs4240326	G	A	G	A	-0.0212336	0.110666	0.550157	0.544675	4	144918112	0.276861	0.101771	4	145839264	0.0012456	3.69999e-65
rs4268495	C	G	C	G	-0.00858042	-0.0396899	0.373753	0.374319	11	28623794	0.704182	0.104535	11	28645341	0.00128273	2.19989e-11
rs4282339	A	G	A	G	-0.0189216	-0.185027	0.207614	0.188668	5	168829235	0.155891	0.13039	5	168256240	0.00152518	2.39994e-35
rs4369779	C	T	C	T	0.0260054	-0.139367	0.788958	0.773577	18	23155444	0.247328	0.12047	18	20735408	0.0015236	2.60016e-65
rs4439140	A	G	A	G	-0.00849547	0.051628	0.41766	0.416906	8	23256395	0.619899	0.10409	8	23113908	0.00129099	4.70002e-11
rs4477562	T	C	T	C	0.0173654	-0.131522	0.1286	0.14104	13	53530833	0.36608	0.145515	13	54104968	0.00187416	1.9002e-20
rs4504126	C	A	C	A	0.0250406	0.0420837	0.027498	0.0154784	3	33559090	0.920601	0.422201	3	33600582	0.00379875	4.30031e-11
rs4525525	T	G	T	G	-0.00935813	0.0996539	0.264154	0.251141	17	1963598	0.39784	0.117866	17	1866892	0.00142939	5.90065e-11
rs4567604	T	G	T	G	-0.00925934	0.0808177	0.193222	0.17214	13	58630136	0.548141	0.134573	13	59204270	0.00158373	5e-09
rs4635681	G	A	G	A	0.0109977	0.0186263	0.156251	0.195679	3	152592825	0.884325	0.128026	3	152310614	0.00170574	1.09999e-10
rs4648626	A	C	A	C	0.00848361	-0.0574893	0.456982	0.440013	1	2268951	0.573338	0.102087	1	2200390	0.00124402	9.09913e-12
rs4676442	C	T	C	T	0.00742668	-0.161942	0.355709	0.399579	2	240801490	0.119481	0.104012	2	241740907	0.00129244	9.09997e-09
rs4788218	C	T	C	T	0.0217913	-0.0123176	0.400585	0.362568	16	30044429	0.907239	0.105711	16	30055750	0.00126829	3.59998e-66
rs4795318	T	C	T	C	0.00893606	0.15315	0.520323	0.431005	17	38792800	0.133926	0.102182	17	36949053	0.00124512	7.10068e-13
rs4800670	C	G	C	G	-0.00717007	0.0374917	0.38559	0.39347	18	25835299	0.717112	0.103477	18	23415263	0.00128248	2.30001e-08
rs4819021	C	T	C	T	-0.00778876	-0.13115	0.476839	0.505333	21	45047012	0.196911	0.101635	21	46466927	0.0012602	6.4e-10
rs4821940	C	T	C	T	-0.00699949	0.0599345	0.550001	0.516912	22	40263569	0.552986	0.10102	22	40659573	0.00125551	2.5e-08
rs485554	C	G	C	G	0.0171307	0.0728712	0.31493	0.328265	3	172419553	0.498027	0.107544	3	172137343	0.0013389	1.80011e-37
rs4858940	C	T	C	T	0.016122	0.13524	0.885533	0.898255	3	88205670	0.421441	0.168225	3	88254820	0.00194633	1.20005e-16
rs4865956	A	T	A	T	-0.0120021	0.103152	0.696501	0.718855	5	55586677	0.359626	0.112602	5	54882505	0.00135296	7.29962e-19
rs4899012	C	G	C	G	-0.0214569	0.0416559	0.607278	0.705171	14	60537171	0.70868	0.11149	14	61003889	0.00127368	1.10002e-63
rs490535	T	C	T	C	-0.00742005	-0.0917119	0.343663	0.337662	20	3020697	0.391662	0.107064	20	3001343	0.00131354	1.6e-08
rs4906203	T	C	T	C	-0.00928957	-0.128613	0.233814	0.272556	14	102462654	0.257035	0.113473	14	102928991	0.00146932	2.59998e-10
rs4926542	T	C	T	C	-0.00979446	0.00118977	0.682102	0.626388	1	49798101	0.990868	0.103947	1	50263773	0.00133689	2.39994e-13
rs4968799	T	A	T	A	-0.0184513	0.149383	0.112466	0.0969518	17	70162690	0.381493	0.170694	17	68158831	0.00196938	7.29962e-21
rs4974223	T	C	T	C	0.0162546	-0.128071	0.90375	0.884375	3	56568060	0.417816	0.15807	3	56602088	0.00210098	1e-14
rs4980067	A	C	A	C	-0.0112045	-0.0383038	0.505424	0.568052	10	79376373	0.708358	0.1024	10	81136129	0.00124184	1.80011e-19
rs4980826	A	C	A	C	0.00775288	0.0805291	0.396042	0.369386	12	469183	0.443374	0.10506	12	578349	0.00126664	9.29994e-10
rs498685	C	T	C	T	-0.00708372	0.0525452	0.594241	0.566521	18	13088674	0.607868	0.102403	18	13088673	0.00126587	2.19999e-08
rs5017213	C	T	C	T	0.00798231	0.101253	0.355096	0.376182	1	217720162	0.334235	0.104859	1	217893504	0.00129352	6.80002e-10
rs505575	C	T	C	T	-0.00882671	0.0381634	0.672519	0.606161	5	111921115	0.712691	0.103636	5	111256812	0.00132413	2.60016e-11
rs508347	C	T	C	T	-0.0116854	0.0267209	0.703156	0.641967	7	28173205	0.800388	0.105681	7	28212824	0.0013584	7.8001e-18
rs527248	G	A	G	A	0.0255421	-0.299886	0.209118	0.184414	1	177906379	0.0206681	0.129596	1	177875514	0.00152055	2.49977e-63
rs536007	T	G	T	G	0.0131215	-0.0510163	0.29969	0.305109	11	30456977	0.642507	0.109902	11	30478524	0.00135621	3.80014e-22
rs55674305	A	G	A	G	-0.0110396	0.0276581	0.306143	0.302241	8	88423639	0.801204	0.109846	8	89435868	0.0013512	3.10027e-16
rs55727637	T	C	T	C	-0.012336	0.138459	0.305243	0.29805	16	15051395	0.211207	0.110745	16	15145252	0.00134922	6.09958e-20
rs55745410	G	A	G	A	-0.0134839	-0.0996479	0.354874	0.370657	1	33337216	0.34053	0.104549	1	33802817	0.00129888	2.99985e-25
rs55758152	A	G	A	G	0.00977136	0.0843616	0.325968	0.348816	5	171890314	0.42935	0.106745	5	171317318	0.00133828	2.80027e-13
rs55800172	A	G	A	G	0.0182208	-0.0657696	0.0644	0.0376232	1	31949166	0.804483	0.265683	1	32414767	0.00252769	5.70033e-13
rs55831773	T	C	T	C	-0.0145771	0.0453045	0.199451	0.146958	17	7655719	0.749451	0.141859	17	7559037	0.00158701	4.10015e-20
rs55854145	C	A	C	A	-0.0153151	-0.287393	0.05506	0.0403334	18	48401678	0.26075	0.255547	18	45928049	0.0027447	2.39999e-08
rs56094641	G	A	G	A	0.0360832	0.0737629	0.40463	0.419311	16	53772541	0.470405	0.10219	16	53806453	0.00126589	1e-178
rs56130943	C	A	C	A	0.00897462	0.0655933	0.233143	0.208258	14	105440185	0.60202	0.125779	14	105906522	0.00151098	2.90001e-09
rs56141370	T	C	T	C	0.0126053	-0.060304	0.114748	0.116196	9	124293934	0.70608	0.159904	9	127056213	0.00195101	1e-10
rs56207600	A	G	A	G	0.0121624	-0.166976	0.1109	0.133306	11	126326642	0.266212	0.150181	11	126196537	0.00198839	9.59997e-10
rs57126421	G	A	G	A	-0.0106884	0.0722903	0.237633	0.225482	18	2656990	0.552992	0.121848	18	2656989	0.00147137	3.80014e-13
rs5742915	C	T	C	T	0.00947689	-0.00705818	0.460232	0.406893	15	74044292	0.945433	0.103125	15	74336633	0.0012484	3.19963e-14
rs5752989	A	G	A	G	-0.00994486	0.120886	0.571155	0.510275	22	29969791	0.231113	0.100949	22	30365780	0.00125977	2.90001e-15
rs5753630	G	A	G	A	0.0073063	-0.0474226	0.439492	0.467269	22	31465964	0.64	0.101396	22	31861950	0.00125982	6.69993e-09
rs5771118	C	T	C	T	0.00862026	0.0619417	0.741606	0.793271	22	50275860	0.621205	0.125352	22	50714289	0.00143238	1.79999e-09
rs578366	G	A	G	A	-0.0102156	-0.127457	0.420412	0.452034	6	80881317	0.210395	0.101763	6	81591034	0.00125287	3.50026e-16
rs59985551	T	C	T	C	-0.0184511	-0.0496572	0.226249	0.22607	2	55879793	0.683002	0.121598	2	56106928	0.00147745	8.60003e-36
rs6026578	G	C	G	C	-0.0096775	-0.0501409	0.625149	0.64849	20	58888417	0.637783	0.106501	20	57463472	0.0012919	6.79986e-14
rs603321	G	A	G	A	-0.011537	-0.343986	0.244504	0.174749	6	139935532	0.0105378	0.134492	6	140256669	0.00144747	1.59993e-15
rs60385590	A	C	A	C	0.00926465	-0.0853277	0.258457	0.241095	3	53596172	0.472989	0.118903	3	53630199	0.00143357	1e-10
rs60804050	A	G	A	G	-0.0100197	0.145378	0.255896	0.241703	1	118327750	0.218985	0.118267	1	118870373	0.00141541	1.50003e-12
rs6081869	G	T	G	T	-0.0101581	0.0409413	0.385724	0.462434	20	20080101	0.687898	0.101918	20	20060745	0.00129529	4.40048e-15
rs6085658	T	C	T	C	-0.00860031	-0.010499	0.402959	0.472322	20	6704730	0.918342	0.102407	20	6685377	0.00127705	1.59993e-11
rs60927391	A	G	A	G	0.00995835	-0.166868	0.186253	0.270135	12	132141880	0.148285	0.115431	12	132626425	0.00159167	3.89996e-10
rs6142059	C	T	C	T	0.00963867	0.0665954	0.492506	0.515466	20	33956521	0.511011	0.101322	20	32544327	0.00124689	1.10002e-14
rs61729527	T	C	T	C	-0.0238254	0.236395	0.051872	0.0669132	8	76849683	0.256097	0.208156	8	77761919	0.00280238	1.9002e-17
rs61749613	G	A	G	A	0.0248371	0.596012	0.041388	0.0180914	5	83519351	0.121777	0.385181	5	82815170	0.00310812	1.29987e-15
rs61878760	A	G	A	G	0.0150669	0.0537303	0.082888	0.0329251	11	12785642	0.84877	0.281771	11	12807189	0.00226393	2.80027e-11
rs61992671	G	A	G	A	-0.0107437	0.00724373	0.492062	0.511057	14	101065517	0.943497	0.102204	14	101531854	0.00130044	1.39991e-16
rs62246311	A	G	A	G	0.0129793	-0.0788185	0.102328	0.0635023	3	9456459	0.70507	0.208247	3	9498143	0.00204426	2.19999e-10
rs6235	G	C	G	C	0.0158666	-0.163415	0.267931	0.286338	5	96393194	0.146677	0.112594	5	95728898	0.00139921	8.30042e-30
rs62372052	G	A	G	A	0.0266171	0.0247747	0.110091	0.123903	5	42724192	0.87347	0.155569	5	42724294	0.00198772	6.79986e-41
rs62439025	C	G	C	G	0.0110286	-0.158385	0.152301	0.110396	6	166178676	0.331046	0.162946	6	166592164	0.00172995	1.79999e-10
rs62460525	A	C	A	C	0.0137123	0.0037286	0.070102	0.0293508	7	44863077	0.990371	0.308952	7	44902676	0.00243085	1.7e-08
rs62466118	A	G	A	G	-0.0254617	-0.489586	0.027602	0.00891332	7	93087243	0.35134	0.52531	7	92716556	0.00397074	1.40001e-10
rs62476192	T	C	T	C	0.0155118	-0.0337909	0.089157	0.074198	7	77423047	0.861082	0.193094	7	77052364	0.00220867	2.19989e-12
rs62515437	T	G	T	G	0.0193179	-0.0105552	0.225155	0.295715	8	56247769	0.92442	0.111262	8	57160328	0.00148739	1.39991e-38
rs62621197	T	C	T	C	-0.0325828	-0.400955	0.037196	0.020313	19	8605262	0.255658	0.352732	19	8670147	0.0034154	1.39991e-21
rs62621400	G	C	G	C	-0.019895	-0.0669413	0.057648	0.0599344	15	101178034	0.753541	0.213207	15	101718239	0.00267267	9.79941e-14
rs62621812	A	G	A	G	0.0425269	-0.402813	0.020307	0.0422142	7	127375029	0.124038	0.2619	7	127015083	0.00452815	5.90065e-21
rs6493534	C	T	C	T	0.00699277	-0.116746	0.579719	0.564855	15	52087539	0.254702	0.102499	15	52379736	0.00126923	3.59998e-08
rs6514066	G	T	G	T	0.00716924	-0.0494367	0.623601	0.639382	20	45872155	0.639356	0.105499	20	44500794	0.00128608	2.5e-08
rs6563808	C	T	C	T	-0.008527	-0.0182225	0.734451	0.673994	13	40192525	0.866648	0.10852	13	40766662	0.00141464	1.7e-09
rs6570509	T	G	T	G	-0.0141674	0.0116526	0.2871	0.259747	6	142395149	0.919093	0.114718	6	142716286	0.00136794	3.90032e-25
rs6575340	A	G	A	G	0.00812246	-0.0437804	0.636025	0.626412	14	93557626	0.676542	0.104942	14	94023972	0.00129572	3.59998e-10
rs6585827	A	G	A	G	0.0114307	0.0927681	0.470853	0.624547	10	122406099	0.378152	0.105262	10	124165615	0.00124341	3.80014e-20
rs6591	T	C	T	C	0.00798175	-0.187476	0.543755	0.562295	11	840363	0.0685188	0.102919	11	840363	0.00125332	1.89998e-10
rs663344	C	G	C	G	-0.015079	-0.10934	0.181327	0.190156	9	95554049	0.395722	0.128743	9	98316331	0.00163963	3.69999e-20
rs6665399	C	T	C	T	0.00816028	-0.149524	0.444926	0.448104	1	21227440	0.141599	0.101727	1	21553933	0.00124146	4.90004e-11
rs6669189	T	C	T	C	0.00844305	-0.0968141	0.40162	0.46679	1	74545674	0.341576	0.101796	1	75011358	0.00126558	2.49977e-11
rs667515	C	G	C	G	-0.01036	-0.113329	0.386063	0.342945	11	69634308	0.290243	0.107158	11	69449076	0.00128042	5.90065e-16
rs6680471	T	C	T	C	-0.00732827	-0.0196017	0.4578	0.422328	1	2837947	0.84821	0.102411	1	2754512	0.00124005	3.40001e-09
rs6681795	G	A	G	A	0.0151022	-0.051336	0.227796	0.232622	1	56117602	0.66833	0.119821	1	56583274	0.00147749	1.59993e-24
rs6693481	C	T	C	T	-0.00826232	-0.0523497	0.695129	0.651234	1	203797267	0.623357	0.106597	1	203766395	0.00134714	8.60003e-10
rs67141907	T	C	T	C	0.0111966	-0.177239	0.14919	0.11006	13	42231224	0.271713	0.161254	13	42805360	0.00175247	1.7e-10
rs6719296	A	G	A	G	0.0088512	-0.0726579	0.495359	0.6214	2	102484649	0.487401	0.104627	2	103101108	0.00124466	1.10002e-12
rs6721191	G	A	G	A	-0.00751644	-0.0569987	0.577893	0.733618	2	10049988	0.619671	0.114843	2	10190115	0.00125273	2e-09
rs6734537	C	T	C	T	0.010068	0.0703724	0.195248	0.148603	2	207061239	0.624777	0.143884	2	207925963	0.00156672	1.29999e-10
rs67408364	G	A	G	A	0.0141765	0.0764905	0.213966	0.190543	1	39152884	0.553457	0.129079	1	39618556	0.00150986	6.00067e-21
rs6743060	A	C	A	C	0.0336807	-0.127229	0.828301	0.837791	2	629510	0.352852	0.136942	2	629510	0.00164044	1.10002e-93
rs6743107	T	C	T	C	0.0078679	-0.112566	0.275384	0.305734	2	100228319	0.306246	0.110021	2	100844781	0.00138466	1.29999e-08
rs6747657	A	G	A	G	0.00805073	0.197278	0.281657	0.271387	2	111245586	0.0825182	0.113623	2	112003163	0.00137412	4.70002e-09
rs67551338	T	C	T	C	0.0255339	-0.114565	0.061473	0.0404485	12	3283934	0.651867	0.253928	12	3393100	0.00261202	1.39991e-22
rs67560975	C	T	C	T	0.0129053	0.107567	0.115918	0.128771	17	49065568	0.47708	0.151288	17	47142930	0.0019462	3.29989e-11
rs6762578	A	G	A	G	0.0157288	-0.103227	0.778403	0.828446	3	129273204	0.449488	0.136496	3	128992047	0.00149834	8.9002e-26
rs6764533	A	G	A	G	0.00809358	-0.0391604	0.357768	0.304288	3	196361593	0.721166	0.109723	3	196088464	0.00129282	3.79997e-10
rs6779752	A	G	A	G	-0.0127627	0.00882129	0.637591	0.718009	3	85614699	0.937654	0.112777	3	85663849	0.0012986	8.49963e-23
rs6781248	A	G	A	G	0.00755674	-0.00691135	0.546031	0.608526	3	13685185	0.946669	0.103323	3	13726684	0.00124552	1.29999e-09
rs6800021	A	G	A	G	0.0136373	0.0155683	0.424712	0.330419	3	50152913	0.885295	0.107918	3	50190346	0.00125477	1.59993e-27
rs68119703	T	C	T	C	0.00713033	0.172944	0.564648	0.476927	2	202741605	0.088783	0.101621	2	203606328	0.00125123	1.2e-08
rs6821305	C	A	C	A	0.0131245	-0.0963057	0.399238	0.443898	4	121792708	0.345479	0.102084	4	122713863	0.00126535	3.29989e-25
rs6874142	G	T	G	T	0.0181922	0.358018	0.113712	0.0945533	5	173326552	0.0413657	0.175512	5	172753555	0.00206704	1.39991e-18
rs6900690	A	G	A	G	0.00803067	0.0322392	0.561935	0.578896	6	125901886	0.754131	0.102936	6	126223032	0.00124509	1.09999e-10
rs6902789	A	G	A	G	0.0106944	0.095043	0.367713	0.36895	6	104910317	0.369061	0.105811	6	105358192	0.00128924	1.10002e-16
rs6946415	G	A	G	A	0.0188992	0.0253798	0.627188	0.667611	7	150987460	0.813863	0.107795	7	150684548	0.00128554	6.29941e-49
rs6946419	C	T	C	T	-0.00791452	0.106695	0.377216	0.394513	7	28729236	0.305745	0.104174	7	28768853	0.00128435	7.19996e-10
rs695922	G	A	G	A	-0.0102252	0.107567	0.836926	0.835491	5	54089699	0.433611	0.137373	5	53385529	0.00169607	1.7e-09
rs696343	G	A	G	A	-0.0111744	-0.296625	0.115561	0.0939638	12	115867102	0.0871004	0.173375	12	116304907	0.00194468	9.09997e-09
rs6972291	C	T	C	T	-0.0111741	-0.218	0.17554	0.254682	7	55734370	0.0607351	0.116241	7	55802063	0.00163261	7.70016e-12
rs6984820	T	C	T	C	-0.0101424	0.132152	0.422309	0.398615	8	143919156	0.200057	0.103132	8	144993324	0.00126049	8.49963e-16
rs7033487	C	T	C	T	-0.0234685	-0.0300278	0.197507	0.226236	9	116366978	0.802396	0.119993	9	119129257	0.00156114	4.49987e-51
rs703593	G	A	G	A	-0.0113974	0.0750902	0.482003	0.43094	12	102670469	0.465527	0.102895	12	103064247	0.00124074	4.10015e-20
rs705953	G	A	G	A	-0.00933901	-0.0235691	0.664668	0.616364	6	158354300	0.820045	0.103606	6	158775332	0.00131226	1.10002e-12
rs708723	T	C	T	C	-0.0133027	0.0560259	0.547502	0.579592	1	205770138	0.58319	0.102101	1	205739266	0.00124122	8.4004e-27
rs7095768	T	G	T	G	0.0078285	-0.208237	0.263316	0.243098	10	51496745	0.0774676	0.117943	10	53256505	0.00140856	2.69998e-08
rs7129320	A	G	A	G	-0.0231304	0.0377278	0.165936	0.0860949	11	68620752	0.835138	0.181283	11	68388220	0.00166904	1.10002e-43
rs7132908	A	G	A	G	0.015809	0.0875055	0.384446	0.381545	12	49869365	0.404246	0.104915	12	50263148	0.00127564	2.90001e-35
rs7134283	A	G	A	G	-0.0118121	0.00853428	0.283411	0.280665	12	23918814	0.939339	0.112145	12	24071748	0.00138066	1.20005e-17
rs71385734	G	T	G	T	-0.0230668	-0.161464	0.169908	0.18203	16	2110502	0.220876	0.131893	16	2160503	0.00166494	1.20005e-43
rs71393968	A	G	A	G	0.0213672	-0.489545	0.045727	0.0428603	16	67813438	0.0490817	0.248768	16	67847341	0.00297504	6.89922e-13
rs7141420	T	C	T	C	0.0131154	0.114058	0.516484	0.590258	14	79433111	0.268176	0.103008	14	79899454	0.00125308	1.20005e-25
rs71423263	G	T	G	T	0.0119912	-0.0334325	0.141446	0.108774	2	143267212	0.839129	0.164686	2	144024781	0.00177706	1.50003e-11
rs7145429	T	C	T	C	0.0207324	0.0107195	0.040795	0.00957627	14	23410076	0.983254	0.510697	14	23879285	0.00314537	4.40048e-11
rs7150606	T	G	T	G	-0.00984499	-0.128881	0.142103	0.103913	14	67946359	0.444295	0.168481	14	68413076	0.00178393	3.40001e-08
rs7188009	A	G	A	G	0.00869471	-0.103911	0.404401	0.262944	16	81627037	0.371723	0.116329	16	81660642	0.00126786	7.00003e-12
rs7192870	C	T	C	T	-0.00885433	0.155532	0.469093	0.409107	16	14303579	0.134487	0.103921	16	14397436	0.00125929	1.99986e-12
rs7223535	A	G	A	G	-0.025062	-0.228461	0.270353	0.284488	17	30884649	0.0424277	0.112582	17	29211667	0.00139944	1e-71
rs7229520	A	G	A	G	-0.0104597	0.028782	0.661935	0.648039	18	48990098	0.787434	0.10674	18	46516468	0.00131762	1.99986e-15
rs7245985	G	T	G	T	-0.0108777	-0.192472	0.207558	0.186597	19	30219503	0.141636	0.130958	19	30710410	0.00153676	1.50003e-12
rs72656010	C	T	C	T	-0.0366476	-0.302832	0.132264	0.12675	8	56209656	0.0478399	0.153039	8	57122215	0.0018399	2.80027e-88
rs72703409	C	G	C	G	-0.0150343	-0.0720344	0.065543	0.0379811	4	183304142	0.787388	0.267087	4	184225295	0.0025077	2e-09
rs72801843	A	T	A	T	0.0162381	0.0774815	0.301415	0.256876	16	53474890	0.50322	0.115742	16	53508802	0.00135399	3.90032e-33
rs7280982	A	G	A	G	-0.00884819	-0.126336	0.22139	0.236154	21	36095925	0.293057	0.120155	21	37468223	0.00150596	4.20001e-09
rs72885917	C	A	C	A	-0.0204755	-0.0630487	0.247488	0.191433	2	171559866	0.618196	0.1265	2	172416376	0.00143199	2.19989e-46
rs72892910	T	G	T	G	0.0206636	-0.0736086	0.172197	0.203374	6	50849174	0.555018	0.124706	6	50816887	0.00164188	2.49977e-36
rs73004967	G	A	G	A	-0.0167375	0.0628743	0.068512	0.0617917	19	19606247	0.7633	0.20878	19	19717056	0.0024734	1.29987e-11
rs7301341	C	T	C	T	-0.0102566	-0.14266	0.326513	0.340396	12	93689329	0.18296	0.107126	12	94083105	0.00132363	9.30037e-15
rs73013411	A	C	A	C	0.0131306	0.383241	0.131262	0.0814622	6	163705201	0.0392781	0.185926	6	164126233	0.00183747	8.9002e-13
rs73052033	C	T	C	T	-0.0154162	0.218206	0.185064	0.161679	3	186110676	0.111041	0.136932	3	185828465	0.00159865	5.19996e-22
rs7312646	C	A	C	A	-0.0105195	0.255825	0.521101	0.485548	12	101995142	0.0124222	0.102333	12	102388920	0.00126518	9.20026e-17
rs73129767	A	C	A	C	-0.0101671	-0.0725829	0.208123	0.119052	12	65737613	0.643544	0.156851	12	66131393	0.00153271	3.29989e-11
rs73158212	G	A	G	A	-0.00839688	-0.239345	0.224362	0.167135	7	148686285	0.0782096	0.135901	7	148383377	0.00150656	2.5e-08
rs73175572	G	A	G	A	0.0279636	-0.111644	0.11172	0.116609	3	185772396	0.477312	0.157104	3	185490184	0.00198793	6.09958e-45
rs73189390	A	G	A	G	-0.00904486	0.0720367	0.183757	0.194899	21	16010850	0.57595	0.128796	21	17383170	0.00161779	2.30001e-08
rs7321045	A	G	A	G	0.00852871	0.0113504	0.448801	0.534526	13	96382156	0.911202	0.101777	13	97034410	0.00125985	1.29987e-11
rs73213484	T	A	T	A	-0.012012	-0.0491114	0.141233	0.146528	4	28487717	0.730939	0.142817	4	28489339	0.00178131	1.50003e-11
rs73601548	T	C	T	C	0.0141581	-0.120222	0.114538	0.065787	10	18260960	0.560023	0.20628	10	18549889	0.00195798	4.79954e-13
rs73619441	G	T	G	T	-0.0125566	0.381783	0.144222	0.111013	20	62933549	0.0172683	0.160349	20	61564901	0.00177444	1.50003e-12
rs74048171	A	C	A	C	-0.0103557	-0.00117393	0.258348	0.221814	11	2072373	0.992362	0.122633	11	2093603	0.00142123	3.19963e-13
rs744205	A	G	A	G	0.0107105	0.0965525	0.543576	0.547003	11	70083571	0.341165	0.101435	11	69929677	0.00124912	1e-17
rs74494415	T	C	T	C	-0.0251611	-0.0576218	0.039749	0.0768966	18	77260182	0.761807	0.190102	18	74972138	0.00321022	4.60045e-15
rs7485647	A	G	A	G	-0.00949175	-0.114699	0.843938	0.743895	12	131146588	0.325153	0.116573	12	131631133	0.00171023	2.90001e-08
rs7503332	G	T	G	T	0.00769567	-0.0623576	0.481762	0.495525	17	65567395	0.541815	0.102214	17	63563513	0.00125753	9.40005e-10
rs7513326	A	G	A	G	-0.00701079	0.0569025	0.508347	0.472124	1	159925746	0.576796	0.101963	1	159895536	0.00125821	2.5e-08
rs752070	G	A	G	A	0.0114493	0.105135	0.126291	0.143491	2	74597843	0.466451	0.144363	2	74824970	0.00186451	8.19993e-10
rs7535501	T	C	T	C	-0.0159307	-0.199143	0.943937	0.958018	1	176493559	0.425375	0.249825	1	176462695	0.00269284	3.29997e-09
rs7549783	T	C	T	C	-0.00907445	-0.0177295	0.184872	0.126693	1	85586268	0.907803	0.153091	1	86051951	0.00159561	1.29999e-08
rs7619139	A	T	A	T	0.0119305	-0.0568194	0.588635	0.58251	3	25068924	0.58242	0.103336	3	25110415	0.00126254	3.40017e-21
rs76307059	G	C	G	C	-0.0185971	-0.0106001	0.046393	0.0583308	6	168600208	0.960864	0.216021	6	169000888	0.00295524	3.09999e-10
rs76364830	A	G	A	G	-0.0224679	-0.241954	0.06343	0.0360868	8	13514611	0.375237	0.272868	8	13372120	0.00257118	2.39994e-18
rs7647657	G	A	G	A	-0.0112947	0.103232	0.385836	0.42293	3	38532255	0.3151	0.102762	3	38573746	0.00127681	9.09913e-19
rs76513770	C	T	C	T	-0.0160893	0.323047	0.128132	0.16588	16	72471635	0.0177194	0.136225	16	72505534	0.00185994	5.10035e-18
rs76693355	C	T	C	T	-0.0144693	0.00513008	0.116145	0.124521	11	120421768	0.973534	0.154632	11	120292477	0.00194095	8.99912e-14
rs7671110	T	C	T	C	-0.0317808	0.0699656	0.158098	0.0931639	4	17872466	0.690951	0.175985	4	17874089	0.00169681	2.80027e-78
rs76798800	T	G	T	G	0.0227786	-0.117355	0.265988	0.232879	1	155022502	0.328673	0.120144	1	154994978	0.00140194	2.29985e-59
rs7683836	A	G	A	G	-0.00690828	0.122001	0.557265	0.475335	4	179246752	0.228639	0.10134	4	180167906	0.00125172	3.40001e-08
rs76875574	A	C	A	C	-0.0155169	0.387672	0.053767	0.0576175	15	40083897	0.0745504	0.2174	15	40376098	0.00278961	2.69998e-08
rs76895963	G	T	G	T	0.0952142	0.212736	0.020656	0.0299917	12	4275678	0.489442	0.30778	12	4384844	0.00480792	2.80027e-87
rs7701443	G	A	G	A	-0.0071229	0.0836671	0.410845	0.38052	5	143413085	0.423393	0.104512	5	142792650	0.00125953	1.6e-08
rs7706886	A	G	A	G	0.0126124	0.279212	0.270868	0.238892	5	32722213	0.0187197	0.11876	5	32722319	0.00141893	6.20012e-19
rs77093479	G	C	G	C	-0.0104126	-0.00735623	0.165098	0.172585	17	81462549	0.956607	0.135196	17	79429575	0.00168799	6.90001e-10
rs77165542	T	C	T	C	-0.058475	-1.77351	0.035482	0.0167844	2	430975	0.00290469	0.595608	2	430975	0.00338396	6.59933e-67
rs7728690	T	C	T	C	-0.0110145	0.0686534	0.385518	0.319421	5	89115397	0.526815	0.108478	5	88411214	0.00127302	5.00035e-18
rs7731023	G	A	G	A	0.00857204	0.175132	0.574347	0.636438	5	36181525	0.0987075	0.106067	5	36181627	0.00125278	7.8001e-12
rs77344209	T	C	T	C	0.00980116	0.0650901	0.251602	0.192838	3	55481249	0.614231	0.129136	3	55515277	0.00144504	1.20005e-11
rs7740107	A	T	A	T	-0.029136	-0.210575	0.736365	0.734888	6	130053316	0.0670548	0.114986	6	130374461	0.00140391	1.10002e-95
rs774214	C	T	C	T	-0.00899293	-0.0693587	0.663173	0.642429	12	56524782	0.514019	0.106282	12	56918566	0.00131201	7.19946e-12
rs7755185	G	A	G	A	0.00865736	-0.0316705	0.311112	0.390398	6	152018480	0.763349	0.105187	6	152339615	0.00133858	1e-10
rs7780752	C	T	C	T	0.012444	0.0639881	0.360362	0.265253	7	93612328	0.577428	0.11485	7	93241640	0.00129087	5.40008e-22
rs77848106	A	C	A	C	-0.00902452	0.0605827	0.295526	0.427383	1	107429051	0.555593	0.102787	1	107971673	0.00136556	3.90032e-11
rs78030362	G	A	G	A	0.0152978	-0.247316	0.07472	0.0342848	19	18464383	0.369362	0.275509	19	18575193	0.00238049	1.29999e-10
rs7815955	T	A	T	A	-0.015189	0.331396	0.203226	0.177847	8	129707321	0.0135678	0.13425	8	130719567	0.00154398	7.8001e-23
rs78378222	G	T	G	T	0.0819657	-0.138361	0.012276	0.0166724	17	7668434	0.733287	0.406042	17	7571752	0.00576633	7.39946e-46
rs7842996	A	T	A	T	0.0191695	0.188463	0.284215	0.220292	8	77194904	0.125034	0.122858	8	78107140	0.00138047	7.70016e-44
rs7843128	C	T	C	T	-0.00826258	0.200658	0.356752	0.321336	8	22615952	0.0651989	0.108823	8	22473465	0.00129837	2e-10
rs78751935	C	T	C	T	0.0220472	-0.215169	0.032554	0.0306396	5	51379995	0.458969	0.290554	5	50675829	0.00349984	2.99999e-10
rs7910211	C	T	C	T	0.00996384	-0.113053	0.158879	0.215493	10	79468622	0.358364	0.123086	10	81228378	0.00170194	4.79999e-09
rs7912286	G	A	G	A	-0.00866923	-0.0759886	0.601977	0.584466	10	112933471	0.465648	0.104154	10	114693230	0.00128083	1.29987e-11
rs7952436	T	C	T	C	-0.033629	-0.109123	0.082022	0.0521428	11	67257063	0.631151	0.227289	11	67024534	0.00226417	6.70039e-50
rs7962636	C	T	C	T	-0.0080785	0.11886	0.648299	0.734596	12	116012201	0.298044	0.114218	12	116450006	0.00130234	5.49997e-10
rs798759	G	A	G	A	-0.00966053	-0.223623	0.463632	0.353819	4	1728572	0.0346545	0.105864	4	1730299	0.0012402	6.70039e-15
rs7994783	G	T	G	T	-0.00846621	0.243149	0.30175	0.260571	13	41087786	0.0359484	0.115923	13	41661922	0.00135633	4.30002e-10
rs7994814	T	C	T	C	0.0110378	-0.0874703	0.417052	0.369029	13	26480064	0.408552	0.105839	13	27054201	0.00127787	5.70033e-18
rs8002779	A	G	A	G	-0.00765596	0.0896978	0.602783	0.504937	13	91363723	0.378327	0.101816	13	92015977	0.00126739	1.5e-09
rs8007644	A	G	A	G	0.00807838	0.0678803	0.388313	0.470189	14	34749625	0.504619	0.101733	14	35218831	0.00128683	3.40001e-10
rs8067974	G	A	G	A	-0.0138217	-0.0417386	0.329432	0.366969	17	45155199	0.693059	0.105745	17	43232566	0.00132601	1.9002e-25
rs8074074	T	C	T	C	0.00945785	-0.0952069	0.754652	0.70794	17	17504502	0.392451	0.111329	17	17407816	0.00144929	6.79986e-11
rs8088739	C	T	C	T	0.00822751	-0.0650408	0.244485	0.229945	18	63099855	0.591337	0.121142	18	60767088	0.00144789	1.29999e-08
rs8091374	A	G	A	G	-0.00987196	0.0284778	0.161093	0.193926	18	74237150	0.824906	0.128719	18	71904385	0.00172549	1.09999e-08
rs822549	C	T	C	T	0.0119777	-0.0870651	0.267422	0.294289	7	148952088	0.436534	0.1119	7	148649180	0.00140293	1.39991e-17
rs836511	G	A	G	A	0.0104195	-0.0805421	0.199497	0.246284	7	6418688	0.492561	0.117367	7	6458319	0.001553	1.99986e-11
rs843374	T	A	T	A	-0.0112148	0.0305586	0.587169	0.613264	3	184279473	0.769471	0.104271	3	183997261	0.00125963	5.40008e-19
rs892511	G	C	G	C	0.0263348	0.458791	0.028323	0.049026	1	109535633	0.052218	0.236328	1	110078255	0.00378949	3.69999e-12
rs894360	C	T	C	T	-0.0190258	-0.0564955	0.36642	0.449808	8	134588951	0.579546	0.101969	8	135601194	0.00129354	5.70033e-49
rs9291926	G	T	G	T	-0.0119714	0.0776772	0.531839	0.495339	5	68303828	0.443189	0.101298	5	67599656	0.00124336	6.09958e-22
rs9327336	C	T	C	T	0.00866505	-0.108858	0.343054	0.416058	5	124654577	0.288807	0.102624	5	123990270	0.00130542	3.19963e-11
rs9350850	C	T	C	T	0.0233941	-0.12013	0.079496	0.113952	6	80340519	0.4524	0.159871	6	81050236	0.00228783	1.50003e-24
rs9369308	G	A	G	A	-0.0184067	-0.252624	0.131111	0.0752542	6	41809942	0.191739	0.193514	6	41777680	0.00183186	9.3994e-24
rs9372837	A	G	A	G	0.0151841	-0.0958483	0.470503	0.489811	6	126316978	0.346339	0.101781	6	126638124	0.00125109	6.79986e-34
rs9379084	A	G	A	G	-0.0151827	-0.0869937	0.115563	0.113429	6	7231610	0.591096	0.161924	6	7231843	0.00199505	2.70023e-14
rs9398171	T	C	T	C	0.0208071	-0.024414	0.710626	0.637458	6	108662324	0.817105	0.105565	6	108983527	0.00136489	1.80011e-52
rs943190	T	C	T	C	-0.00799005	0.257501	0.59795	0.620897	10	22553439	0.012767	0.103406	10	22842368	0.00126937	3.09999e-10
rs9461246	A	G	A	G	-0.017785	-0.164051	0.11763	0.18556	6	26381432	0.209749	0.130795	6	26381660	0.00191435	1.50003e-20
rs9465505	A	G	A	G	-0.00819844	-0.0303742	0.52846	0.515086	6	19725852	0.764489	0.101386	6	19726083	0.00124524	4.60045e-11
rs9480933	G	C	G	C	-0.0130474	0.133644	0.349842	0.385111	6	109350188	0.201245	0.104572	6	109671391	0.00129843	9.30037e-24
rs9491201	T	C	T	C	0.00959997	-0.150177	0.16403	0.0691261	6	124613066	0.457613	0.202181	6	124934212	0.00167258	9.49992e-09
rs9513510	C	G	C	G	-0.0108828	0.0439776	0.698897	0.673446	13	98919668	0.685264	0.108509	13	99571922	0.00135596	1e-15
rs9540493	G	A	G	A	-0.00889086	-0.0295173	0.545168	0.485794	13	65631572	0.771457	0.101619	13	66205704	0.00125617	1.50003e-12
rs9634212	A	C	A	C	0.0237023	0.273528	0.220688	0.25127	12	93599490	0.0095273	0.105506	12	93993266	0.0015016	4.00037e-56
rs9654451	T	C	T	C	0.0112223	-0.148198	0.128746	0.0905622	5	299428	0.402355	0.176969	5	299543	0.0018522	1.40001e-09
rs968821	C	G	C	G	-0.0111297	-0.0459809	0.340115	0.266593	9	91425352	0.686708	0.114004	9	94187634	0.00131107	2.09991e-17
rs9783665	A	T	A	T	-0.00741777	-0.130699	0.653214	0.655188	14	102804821	0.219052	0.106342	14	103271158	0.00130506	1.29999e-08
rs9800418	C	T	C	T	0.00836033	-0.0405278	0.244699	0.260507	5	78345184	0.724845	0.115138	5	77641008	0.00144872	7.90005e-09
rs981002	A	T	A	T	-0.0105513	-0.197442	0.267095	0.244628	4	12880107	0.0905065	0.116641	4	12881731	0.00140219	5.30029e-14
rs9853018	T	C	T	C	0.029985	0.174543	0.443234	0.45189	3	141383119	0.0862859	0.101755	3	141101961	0.00124617	6.29506e-128
rs9884540	G	T	G	T	-0.00799448	0.0837575	0.620648	0.662137	4	123984594	0.435111	0.107316	4	124905749	0.00127923	4.09996e-10
rs9892365	G	A	G	A	-0.0157776	-0.279909	0.670367	0.72826	17	61414023	0.0142194	0.114171	17	59491384	0.00132317	8.9002e-33
rs9898189	G	C	G	C	-0.00808434	-0.0508939	0.644493	0.600306	17	82522640	0.621846	0.103184	17	80480516	0.00134891	2.1e-09
rs9925273	G	A	G	A	-0.011812	-0.0842548	0.181008	0.161462	16	325900	0.542078	0.138197	16	375900	0.00161653	2.70023e-13
rs9938120	T	C	T	C	-0.0184235	-0.0151304	0.143942	0.125186	16	19966411	0.922069	0.154665	16	19977733	0.00179345	9.3994e-25
rs9951619	G	T	G	T	0.012471	-0.0220113	0.767281	0.671979	18	59215094	0.838932	0.108292	18	56882326	0.00148235	4.00037e-17
rs9960619	T	C	T	C	0.00977566	-0.010738	0.344317	0.32785	18	35460131	0.920994	0.108266	18	33040095	0.00131041	8.69961e-14
rs9985795	C	T	C	T	-0.00727182	0.24983	0.482773	0.569261	4	134292131	0.014789	0.102494	4	135213286	0.00124405	5.1e-09

## Sheet: Supplementary Dateset 4
Supplementary Dateset 4.The information of genetic instruments proxying the grip strength.
SNP	effect_allele.exposure	other_allele.exposure	effect_allele.outcome	other_allele.outcome	beta.exposure	beta.outcome	eaf.exposure	eaf.outcome	chr.outcome	pos.outcome	pval.outcome	se.outcome	chr.exposure	pos.exposure	se.exposure	pval.exposure	samplesize.exposure
rs10097417	G	A	G	A	-0.0132302	-0.10436	0.170904	0.13501	8	109349248	0.479343	0.147534	8	110361477	0.00197055	1.9002e-11	461026
rs10144445	G	C	G	C	-0.00936876	0.0222738	0.350118	0.35247	14	39226158	0.833241	0.10579	14	39695362	0.00155918	1.89998e-09	461026
rs10176878	C	T	C	T	-0.0129478	-0.0220717	0.190861	0.137636	2	59725139	0.881446	0.147997	2	59952274	0.0018962	8.60003e-12	461026
rs10205394	C	G	C	G	-0.0113217	0.0182271	0.200728	0.26358	2	217286225	0.87501	0.115876	2	218150948	0.00185667	1.09999e-09	461026
rs10403906	A	G	A	G	-0.0100323	0.0892575	0.476375	0.421201	19	36885854	0.386743	0.103123	19	37376756	0.00148665	1.50003e-11	461026
rs1044299	T	C	T	C	0.01401	0.0248566	0.546046	0.555829	1	176842737	0.807942	0.102256	1	176811873	0.00149362	6.59933e-21	461026
rs10786706	T	C	T	C	0.0100072	0.0192789	0.465745	0.456867	10	102740902	0.850533	0.102308	10	104500659	0.00148741	1.69981e-11	461026
rs10788958	G	C	G	C	0.0141976	-0.227103	0.644753	0.742966	1	53574997	0.0521759	0.116962	1	54040670	0.00156276	1e-19	461026
rs10821939	A	G	A	G	-0.00935422	-0.189446	0.573342	0.615742	10	61991989	0.0700293	0.104567	10	63751748	0.00150339	4.90004e-10	461026
rs10831903	T	C	T	C	0.00928662	0.103253	0.423383	0.331327	11	12737113	0.335492	0.107208	11	12758660	0.00151154	8.10009e-10	461026
rs10934857	A	G	A	G	0.00928675	0.25901	0.258913	0.218905	3	128480819	0.035051	0.122883	3	128199662	0.00170182	4.79999e-08	461026
rs10988217	G	A	G	A	-0.00920657	-0.0645883	0.603742	0.602304	9	129125837	0.534992	0.104107	9	131888116	0.00152911	1.7e-09	461026
rs11002322	T	G	T	G	-0.00998924	0.0455464	0.340459	0.277841	10	77889895	0.686512	0.112852	10	79649653	0.00157255	2.1e-10	461026
rs11076004	A	G	A	G	-0.0115356	0.0460294	0.418177	0.442596	16	53880018	0.651337	0.101856	16	53913930	0.00150909	2.09991e-14	461026
rs11111267	G	A	G	A	0.0108359	-0.130363	0.18106	0.198762	12	102417461	0.31159	0.128831	12	102811239	0.00192886	1.89998e-08	461026
rs11115726	A	G	A	G	-0.00832891	0.111626	0.392253	0.345726	12	83321510	0.29595	0.106803	12	83715289	0.00152832	5e-08	461026
rs11121542	A	G	A	G	-0.0157601	-0.0709359	0.122677	0.104584	1	10333862	0.670534	0.166746	1	10393920	0.00225916	2.99985e-12	461026
rs11125803	T	C	T	C	0.0142851	-0.0953561	0.740516	0.756103	2	24829308	0.423358	0.119104	2	25052177	0.00169673	3.80014e-17	461026
rs11168357	A	G	A	G	-0.00962864	0.0482815	0.246008	0.15886	12	48018355	0.724453	0.136963	12	48412138	0.00172661	2.5e-08	461026
rs11204664	C	T	C	T	-0.00865184	0.0409563	0.578725	0.663846	1	150558904	0.706313	0.108692	1	150531380	0.00150032	8.10009e-09	461026
rs11243202	C	T	C	T	0.00972237	0.131276	0.486019	0.463373	6	7718832	0.195143	0.101331	6	7719065	0.0014909	7.00003e-11	461026
rs112485536	T	C	T	C	0.0161779	0.365612	0.075507	0.0377467	3	196244148	0.169711	0.266261	3	195971019	0.00281803	9.40005e-09	461026
rs113434679	A	C	A	C	-0.0149156	0.206529	0.199577	0.0774689	17	46049399	0.280243	0.191271	17	44126765	0.00187618	1.9002e-15	461026
rs113918482	G	A	G	A	-0.0101011	-0.090108	0.222507	0.31176	5	161862264	0.409926	0.109351	5	161289270	0.00178515	1.5e-08	461026
rs116409670	T	C	T	C	-0.0152418	0.156166	0.079819	0.0351853	5	37327370	0.568154	0.273604	5	37327472	0.00273867	2.59998e-08	461026
rs11669079	T	A	T	A	0.0109542	0.0527834	0.705026	0.779965	19	51716685	0.667775	0.12298	19	52219938	0.00163169	1.9002e-11	461026
rs116825011	A	G	A	G	0.0327595	-0.0368927	0.016094	0.0206269	6	29188557	0.916121	0.350287	6	29156334	0.00595077	3.69999e-08	461026
rs116922558	G	A	G	A	-0.0215842	-0.111464	0.039916	0.0458452	9	116040096	0.648799	0.244744	9	118802375	0.00385425	2.1e-08	461026
rs11769549	A	T	A	T	0.0204956	0.251036	0.062372	0.0520917	7	23082620	0.271263	0.228181	7	23122239	0.00311228	4.49987e-11	461026
rs12316046	G	A	G	A	-0.0174165	-0.0373863	0.37795	0.269841	12	14901481	0.743878	0.114429	12	15054415	0.00152991	5.00035e-30	461026
rs12473732	T	C	T	C	0.0109869	0.0674105	0.486507	0.488345	2	43891289	0.509108	0.102102	2	44118428	0.00148601	1.39991e-13	461026
rs12528131	G	A	G	A	-0.00882788	-0.0297115	0.488343	0.494532	6	104941229	0.770061	0.101649	6	105389104	0.00148565	2.80001e-09	461026
rs12533765	G	A	G	A	-0.0092	-0.0138362	0.280054	0.173656	7	128059134	0.918417	0.135082	7	127699186	0.00165199	2.59998e-08	461026
rs12673062	A	G	A	G	-0.0107691	-0.265496	0.215756	0.268382	7	4671046	0.0199526	0.114082	7	4710677	0.00180808	2.59998e-09	461026
rs12790261	A	C	A	C	-0.0251882	-0.109778	0.082383	0.052165	11	67220577	0.629092	0.227281	11	66988048	0.00270305	1.20005e-20	461026
rs12889267	G	A	G	A	-0.0137394	0.34811	0.167084	0.125532	14	21074607	0.00849748	0.132279	14	21542766	0.00198726	4.70002e-12	461026
rs12906830	C	T	C	T	0.0108401	-0.00759838	0.601065	0.641353	15	56671305	0.942573	0.105479	15	56963503	0.00151797	9.30037e-13	461026
rs12914702	A	G	A	G	0.0109514	-0.0908085	0.300395	0.34405	15	96344048	0.403513	0.108706	15	96887277	0.00169071	9.30037e-11	461026
rs13091492	G	A	G	A	-0.00847903	-0.0406941	0.372833	0.458816	3	81842325	0.686866	0.10095	3	81891476	0.00153407	3.29997e-08	461026
rs13106087	C	T	C	T	0.0116202	-0.154803	0.829801	0.833649	4	144645712	0.256399	0.136397	4	145566864	0.00197399	3.89996e-09	461026
rs13107325	T	C	T	C	-0.0261553	0.610499	0.074908	0.0139238	4	102267552	0.153399	0.427632	4	103188709	0.0028208	1.80011e-20	461026
rs13132853	G	A	G	A	0.00861573	-0.0371262	0.360195	0.378876	4	38678394	0.723891	0.105095	4	38680015	0.00155307	2.90001e-08	461026
rs13146142	C	T	C	T	-0.0202031	0.0596066	0.158623	0.0937343	4	17929695	0.733878	0.175329	4	17931318	0.00202888	2.29985e-23	461026
rs13227429	C	T	C	T	-0.00858767	-0.0142077	0.561343	0.510736	7	140860223	0.888399	0.101245	7	140560023	0.0014977	9.80009e-09	461026
rs13337177	T	G	T	G	-0.0142799	-0.165613	0.180836	0.180102	16	2125322	0.210625	0.132294	16	2175323	0.00193621	1.59993e-13	461026
rs143002906	T	C	T	C	0.0262281	0.154903	0.027829	0.0519906	18	12992163	0.502891	0.231217	18	12992162	0.00457421	9.80009e-09	461026
rs143384	G	A	G	A	0.0209202	-0.0513417	0.404388	0.440742	20	35437976	0.616826	0.102611	20	34025756	0.00151159	1.50003e-43	461026
rs1434095	C	T	C	T	0.0140301	-0.0390502	0.875121	0.900954	2	178389603	0.818391	0.170068	2	179254330	0.00225906	5.30005e-10	461026
rs1486925	C	T	C	T	-0.0104734	-0.0984041	0.314604	0.282107	8	77915382	0.37682	0.111346	8	78827617	0.00160211	6.29941e-11	461026
rs150330307	C	T	C	T	-0.0307753	0.192853	0.031896	0.0194242	1	160191011	0.60601	0.373909	1	160160801	0.0042167	2.90001e-13	461026
rs1551042	C	A	C	A	-0.0111279	-0.0969278	0.647025	0.72711	3	85581401	0.395384	0.114047	3	85630551	0.00155167	7.39946e-13	461026
rs1556659	T	C	T	C	0.0162896	-0.021148	0.38153	0.313505	10	129036434	0.848707	0.110857	10	130834698	0.00153452	2.49977e-26	461026
rs1641457	G	T	G	T	0.0120456	-0.0562342	0.223305	0.291689	2	40194850	0.613997	0.111493	2	40421990	0.0017829	1.39991e-11	461026
rs16870531	T	C	T	C	0.011198	-0.157616	0.238492	0.252361	7	121020628	0.175801	0.116425	7	120660682	0.00174241	1.29999e-10	461026
rs16910750	C	G	C	G	0.0112498	-0.0232482	0.159639	0.131267	9	96322189	0.877997	0.151446	9	99084471	0.00204139	3.59998e-08	461026
rs17282763	C	T	C	T	0.00893956	0.116925	0.296281	0.302391	7	82890850	0.289843	0.110467	7	82520166	0.00163298	4.39997e-08	461026
rs17466480	G	A	G	A	-0.0118235	-0.217988	0.386968	0.376764	15	77098528	0.0368426	0.104426	15	77390870	0.00152732	9.79941e-15	461026
rs17630248	C	T	C	T	-0.009184	0.062564	0.347808	0.339715	2	200273059	0.55895	0.107056	2	201137782	0.00156162	4.09996e-09	461026
rs181766	C	T	C	T	0.00963247	-0.124528	0.321793	0.351269	16	14301021	0.241996	0.106433	16	14394878	0.00160372	1.89998e-09	461026
rs1884447	A	G	A	G	0.00846069	-0.0234597	0.400566	0.417959	1	185052278	0.819575	0.102852	1	185021410	0.00151391	2.30001e-08	461026
rs1981612	A	C	A	C	0.00922755	0.182766	0.45601	0.506051	2	198370940	0.0714102	0.101376	2	199235664	0.00151053	1e-09	461026
rs2038760	T	C	T	C	-0.0115262	0.104714	0.170908	0.165268	6	2680498	0.446152	0.137448	6	2680732	0.00198662	6.59994e-09	461026
rs217181	T	C	T	C	0.0119554	-0.046778	0.193087	0.213392	16	72080103	0.703508	0.12291	16	72114002	0.00188145	2.1e-10	461026
rs2359239	T	C	T	C	-0.00881461	-0.0601031	0.391621	0.432944	14	74860068	0.555678	0.101995	14	75326771	0.00152153	6.90001e-09	461026
rs2431112	A	G	A	G	-0.00958496	-0.0664278	0.440641	0.389711	5	104596006	0.52608	0.104775	5	103931707	0.00149514	1.40001e-10	461026
rs2532111	G	A	G	A	0.0102852	-0.0203069	0.639542	0.592978	17	63940061	0.844864	0.103779	17	62017421	0.00155794	4.10015e-11	461026
rs2587505	C	T	C	T	-0.00900424	-0.0418295	0.419871	0.335892	17	79810469	0.696869	0.107379	17	77784268	0.00150694	2.30001e-09	461026
rs2631360	A	G	A	G	-0.0109177	0.000371371	0.519209	0.655688	5	132371737	0.997234	0.107139	5	131707429	0.00148434	1.9002e-13	461026
rs2800789	C	A	C	A	0.00826025	-0.107384	0.480339	0.511738	1	164609005	0.290519	0.101595	1	164578242	0.00149261	3.09999e-08	461026
rs28542042	T	C	T	C	0.0110101	-0.116887	0.308877	0.274095	15	73921016	0.308658	0.114815	15	74213357	0.00162277	1.20005e-11	461026
rs2871865	G	C	G	C	-0.0217979	-0.00175227	0.116247	0.0610812	15	98651667	0.993503	0.215202	15	99194896	0.00231659	5.00035e-21	461026
rs2871960	C	A	C	A	0.0120879	0.165809	0.444681	0.461895	3	141402972	0.102866	0.101654	3	141121814	0.00149222	5.50047e-16	461026
rs2876637	T	C	T	C	0.0103043	0.161736	0.198122	0.108477	6	22504064	0.316087	0.161328	6	22504293	0.00186519	3.29997e-08	461026
rs2974438	A	G	A	G	-0.0100735	-0.196421	0.211026	0.193896	5	168823898	0.128028	0.129061	5	168250903	0.00182387	3.29997e-08	461026
rs3118903	A	G	A	G	-0.0174477	0.0724761	0.219552	0.258047	13	50525441	0.532505	0.116113	13	51099577	0.00179692	2.70023e-22	461026
rs34030812	C	T	C	T	-0.0101679	0.181061	0.367365	0.374124	2	143491336	0.0829316	0.104423	2	144248905	0.00154042	4.10015e-11	461026
rs34587452	C	G	C	G	-0.0113642	-0.00247557	0.21517	0.200331	4	1016112	0.984456	0.127065	4	1009900	0.00180741	3.2e-10	461026
rs34845616	A	G	A	G	0.0108395	0.177497	0.245653	0.329886	11	133922749	0.100757	0.108151	11	133792644	0.00173373	4e-10	461026
rs35236379	T	G	T	G	0.0123565	-0.0729543	0.142324	0.179659	10	5685329	0.583105	0.132921	10	5727292	0.00212204	5.80003e-09	461026
rs35609019	C	G	C	G	0.00947689	-0.00871127	0.397748	0.409866	4	7846165	0.933364	0.104185	4	7847892	0.00154061	7.69999e-10	461026
rs3814877	T	G	T	G	0.0105385	-0.00324348	0.401594	0.368647	16	30031356	0.975469	0.10548	16	30042677	0.00151385	3.40017e-12	461026
rs3819121	C	T	C	T	0.0140963	0.0910533	0.368945	0.396041	2	134865290	0.381184	0.103976	2	135622860	0.00152872	2.90001e-20	461026
rs4121165	A	G	A	G	-0.0114169	-0.145903	0.211447	0.171411	1	77811292	0.276327	0.134027	1	78276977	0.00181868	3.40001e-10	461026
rs41271299	T	C	T	C	0.0211891	0.247117	0.051241	0.0180038	6	19839184	0.514492	0.379096	6	19839415	0.00336402	2.99999e-10	461026
rs4308051	G	T	G	T	0.0159929	-0.139367	0.789105	0.773574	18	23155497	0.247339	0.120473	18	20735461	0.00181863	1.39991e-18	461026
rs4335354	A	C	A	C	-0.00939409	0.0296207	0.315536	0.292837	1	88434281	0.789116	0.110749	1	88899964	0.00160262	4.60002e-09	461026
rs4398863	C	G	C	G	-0.00945015	-0.219882	0.7368	0.777272	8	134682867	0.0739571	0.123053	8	135695110	0.00168454	2e-08	461026
rs4498020	A	C	A	C	-0.0104238	0.0914591	0.723767	0.694478	3	13769323	0.405348	0.109913	3	13810820	0.00166995	4.30002e-10	461026
rs4575361	T	A	T	A	-0.0108028	-0.0592034	0.31205	0.294764	12	123925982	0.594313	0.11116	12	124410529	0.00160223	1.59993e-11	461026
rs4621706	T	C	T	C	-0.0117068	0.0827754	0.544473	0.567944	7	39263697	0.418976	0.10242	7	39303296	0.00150003	6.00067e-15	461026
rs4672335	A	G	A	G	-0.0117733	0.0979104	0.147744	0.130429	2	59975104	0.514982	0.150377	2	60202239	0.00209025	1.79999e-08	461026
rs4677601	G	A	G	A	0.00905884	-0.00293977	0.510324	0.487658	3	71319639	0.976668	0.100519	3	71368790	0.001485	1.09999e-09	461026
rs4713506	A	G	A	G	-0.0157268	0.0101617	0.255607	0.344958	6	32146203	0.924568	0.107326	6	32113980	0.00169811	1.99986e-20	461026
rs4737446	T	G	T	G	0.0104178	0.0425402	0.694626	0.676221	8	56752460	0.696771	0.109166	8	57665019	0.00161882	1.2e-10	461026
rs4739739	G	A	G	A	-0.00853387	-0.0576444	0.415057	0.382667	8	80392341	0.581059	0.104459	8	81304576	0.00150466	1.40001e-08	461026
rs4811040	G	C	G	C	-0.00924973	-0.0111055	0.276636	0.28423	20	50351901	0.92145	0.112623	20	48968438	0.00166896	2.99999e-08	461026
rs4930582	T	C	T	C	0.011902	-0.0551367	0.835661	0.903711	11	68643636	0.747212	0.171063	11	68411104	0.00202011	3.79997e-09	461026
rs4962700	G	C	G	C	0.00904307	0.0389067	0.301977	0.399996	10	124791420	0.708734	0.104152	10	126479989	0.00163488	3.2e-08	461026
rs55681913	C	T	C	T	0.0137738	0.0186581	0.106095	0.124382	5	42687527	0.904358	0.15528	5	42687629	0.00243658	1.6e-08	461026
rs56338231	G	A	G	A	-0.010847	-0.104646	0.258266	0.227688	4	30865771	0.386514	0.120845	4	30867393	0.00169739	1.7e-10	461026
rs58670122	G	A	G	A	-0.0118148	-0.199679	0.143159	0.101777	1	22166120	0.233078	0.16745	1	22492613	0.00214462	3.59998e-08	461026
rs59116179	T	C	T	C	0.00857385	0.0735031	0.617442	0.631944	8	22745941	0.482357	0.104628	8	22603454	0.00153635	2.39999e-08	461026
rs6006984	C	T	C	T	0.00984917	0.0631809	0.277764	0.293642	22	45319056	0.568723	0.110857	22	45714937	0.00165413	2.59998e-09	461026
rs61389091	T	C	T	C	0.0261627	0.193602	0.04174	0.0418222	11	74716876	0.449263	0.25587	11	74427921	0.00373295	2.39994e-12	461026
rs61818100	C	T	C	T	0.0134422	-0.190912	0.116595	0.165811	1	190993533	0.156363	0.13469	1	190962663	0.00231335	6.19998e-09	461026
rs62081464	T	C	T	C	-0.0098827	0.154494	0.227338	0.205686	18	37562170	0.217328	0.125231	18	35142133	0.00177979	2.80001e-08	461026
rs62253653	G	A	G	A	0.0106985	-0.0471709	0.295379	0.323465	3	52979251	0.661602	0.10777	3	53013267	0.00163146	5.50047e-11	461026
rs635538	A	G	A	G	-0.0216569	0.134818	0.913853	0.897204	18	55606383	0.421566	0.167745	18	53273614	0.00265852	3.80014e-16	461026
rs6680160	G	A	G	A	0.0100686	-0.0403308	0.628066	0.64665	1	31607136	0.703688	0.106037	1	32072737	0.00153878	6.00067e-11	461026
rs6689375	T	A	T	A	-0.0160169	0.0413554	0.185489	0.195326	1	227533926	0.745794	0.127565	1	227721627	0.00191158	5.30029e-17	461026
rs6802071	T	C	T	C	-0.00940386	0.085809	0.434928	0.450763	3	38532746	0.399855	0.101925	3	38574237	0.00150182	3.79997e-10	461026
rs6882168	T	C	T	C	-0.00935387	-0.183064	0.337417	0.394841	5	39402545	0.0771969	0.103591	5	39402647	0.00157364	2.80001e-09	461026
rs6962338	G	A	G	A	-0.0214095	-0.283317	0.043993	0.0354219	7	69695999	0.304862	0.27612	7	69160985	0.0036171	3.2e-09	461026
rs6977081	T	G	T	G	0.0147525	-0.0892823	0.333835	0.359202	7	150845427	0.401131	0.106339	7	150542515	0.00158641	1.39991e-20	461026
rs7026798	C	T	C	T	0.00823598	0.0428628	0.43232	0.45745	9	16427380	0.672651	0.101447	9	16427378	0.00150641	4.60002e-08	461026
rs7124681	A	C	A	C	-0.0116557	-0.11922	0.408355	0.397595	11	47508395	0.249388	0.103504	11	47529947	0.00150615	1e-14	461026
rs7148603	A	G	A	G	0.00957206	0.00898715	0.359427	0.324489	14	36214573	0.934037	0.108583	14	36683779	0.00158612	1.6e-09	461026
rs7176095	G	A	G	A	-0.013375	-0.148153	0.128192	0.125367	15	74594070	0.334582	0.153539	15	74886411	0.00222025	1.7e-09	461026
rs7196917	G	A	G	A	-0.0117302	-0.0443604	0.429948	0.394238	16	69862624	0.667709	0.103333	16	69896527	0.00150067	5.40008e-15	461026
rs7197751	T	G	T	G	-0.00946321	0.0204767	0.363019	0.306822	16	84906427	0.852428	0.110077	16	84940033	0.00156268	1.40001e-09	461026
rs723588	C	T	C	T	0.0127904	-0.190142	0.142598	0.165976	6	80346917	0.163765	0.136545	6	81056634	0.00211948	1.6e-09	461026
rs72977282	A	T	A	T	-0.0155569	-0.284446	0.413856	0.382186	11	74589396	0.00493924	0.101191	11	74300441	0.00151173	7.8001e-25	461026
rs7516571	G	A	G	A	0.00937798	-0.207537	0.259017	0.295111	1	40267986	0.0617334	0.111089	1	40733658	0.00169361	3.09999e-08	461026
rs75497896	C	T	C	T	-0.0206727	0.0568518	0.051006	0.0597599	4	118715548	0.790105	0.213588	4	119636703	0.00337524	9.09997e-10	461026
rs755547	A	G	A	G	0.0165156	-0.198268	0.188906	0.136142	17	44934540	0.182548	0.148744	17	43011908	0.00189766	3.19963e-18	461026
rs7571789	C	T	C	T	0.0129539	-0.0979638	0.522782	0.574255	2	70487661	0.339365	0.102535	2	70714793	0.001487	2.99985e-18	461026
rs7575451	G	C	G	C	-0.00973095	-0.0134712	0.649752	0.678157	2	151496329	0.900848	0.108124	2	152352843	0.00155349	3.79997e-10	461026
rs76895963	G	T	G	T	0.0359634	0.212736	0.020694	0.0299917	12	4275678	0.489442	0.30778	12	4384844	0.00574862	3.89996e-10	461026
rs772014	G	A	G	A	-0.0106178	-0.0741628	0.392538	0.391799	10	102302737	0.473669	0.103504	10	104062494	0.00151891	2.70023e-12	461026
rs7856625	T	C	T	C	-0.0111297	0.119769	0.609861	0.650649	9	116582804	0.260064	0.106344	9	119345083	0.0015209	2.49977e-13	461026
rs7963801	C	T	C	T	-0.0104348	0.231897	0.571927	0.584122	12	79291446	0.0240846	0.102802	12	79685226	0.00150824	4.60045e-12	461026
rs7970350	T	C	T	C	-0.0101345	0.117568	0.494068	0.475958	12	65966384	0.24703	0.101562	12	66360164	0.00148418	8.60003e-12	461026
rs8108461	C	T	C	T	0.00952393	-0.0635865	0.572775	0.550179	19	2186758	0.533921	0.102224	19	2186757	0.0015066	2.59998e-10	461026
rs821100	G	A	G	A	-0.0101977	0.0529236	0.265512	0.261003	8	88436648	0.644473	0.114689	8	89448877	0.00168615	1.5e-09	461026
rs823130	T	C	T	C	-0.0113317	0.0381895	0.432903	0.445081	1	205745244	0.705736	0.10114	1	205714372	0.00150098	4.40048e-14	461026
rs9371201	T	C	T	C	-0.00933847	0.118118	0.335102	0.36959	6	149823865	0.261425	0.105178	6	150145001	0.0015738	2.99999e-09	461026
rs9371881	A	G	A	G	0.00947946	0.0436786	0.359174	0.261872	6	155317079	0.705667	0.115649	6	155638213	0.00154996	9.59997e-10	461026
rs9388769	A	G	A	G	-0.0140821	-0.189793	0.67318	0.674466	6	130058809	0.0796269	0.108276	6	130379954	0.00158065	5.10035e-19	461026
rs9611273	T	C	T	C	0.0107888	-0.116169	0.25267	0.262329	22	40138462	0.315865	0.115822	22	40534466	0.00173048	4.49997e-10	461026
rs9866627	A	C	A	C	-0.0155989	-0.0102268	0.084376	0.126475	3	135803873	0.946227	0.15163	3	135522715	0.00267761	5.69994e-09	461026
rs9944324	G	A	G	A	-0.00855272	0.0701117	0.456723	0.496861	16	80895445	0.491194	0.101846	16	80929342	0.00150169	1.2e-08	461026
rs999493	A	G	A	G	0.0128713	-0.0429613	0.621921	0.641504	17	48548157	0.685253	0.105997	17	46625519	0.00153936	6.20012e-17	461026

## Sheet: Supplementary Dateset 5
											Supplementary Dateset 5.The information of genetic instruments proxying the sarcopenia indetified by the EWGSOP criteria.
SNP	effect_allele.exposure	other_allele.exposure	effect_allele.outcome	other_allele.outcome	beta.exposure	beta.outcome	eaf.exposure	eaf.outcome	chr.outcome	pos.outcome	pval.outcome	se.outcome	chr.exposure	pos.exposure	se.exposure	pval.exposure	samplesize.exposure
rs10952289	T	C	T	C	0.0435	0.0743348	0.6564	0.595102	7	150827593	0.474817	0.104014	7	150524681	0.0078	2.104e-08	256523
rs11236213	A	G	A	G	-0.0504	-0.0634213	0.3136	0.290959	11	74683324	0.570992	0.111935	11	74394369	0.008	3.011e-10	256523
rs12140813	T	C	T	C	0.0511	-0.00215236	0.1856	0.194689	1	227589126	0.986546	0.127643	1	227776827	0.0094	4.763e-08	256523
rs13107325	T	C	T	C	0.0897	0.610499	0.0739	0.0139238	4	102267552	0.153399	0.427632	4	103188709	0.0138	7.419e-11	256523
rs143384	A	G	A	G	0.0545	0.0513417	0.5912	0.559258	20	35437976	0.616826	0.102611	20	34025756	0.0075	4.473e-13	256523
rs143459567	T	C	T	C	0.1185	0.415906	0.0386	0.0374759	16	24589091	0.119862	0.267403	16	24600412	0.0189	3.405e-10	256523
rs2899611	T	G	T	G	-0.0431	-0.157038	0.4951	0.468355	15	58035149	0.124398	0.1022	15	58327347	0.0074	6.014e-09	256523
rs3118903	A	G	A	G	0.0575	0.0724761	0.2185	0.258047	13	50525441	0.532505	0.116113	13	51099577	0.0088	6.714e-11	256523
rs34415150	A	G	A	G	-0.0833	-0.110457	0.822	0.847756	6	32592700	0.428772	0.139591	6	32560477	0.0099	4.422e-17	256523
rs34464763	A	T	A	T	0.0544	0.0742894	0.3943	0.311969	12	14879926	0.496749	0.109311	12	15032860	0.0086	3.152e-10	256523
rs62102286	T	G	T	G	0.0487	-0.0379827	0.5641	0.69122	18	49066038	0.730988	0.110475	18	46592408	0.0074	5.489e-11	256523
rs7624084	T	C	T	C	0.0428	-0.185902	0.5577	0.554223	3	141374443	0.0679094	0.10183	3	141093285	0.0074	8.507e-09	256523
rs79723785	T	C	T	C	-0.1674	-0.145383	0.9835	0.981818	19	55306857	0.70182	0.379724	19	55818225	0.0293	1.159e-08	256523
rs958685	A	C	A	C	-0.0428	-0.123182	0.5142	0.5351	2	70476715	0.224303	0.101371	2	70703847	0.0074	6.518e-09	256523

## Sheet: Supplementary Dateset 6
							Supplementary Dateset 6.The information of genetic instruments proxying the sarcopenia indetified by the FNIH criteria.
SNP	effect_allele.exposure	other_allele.exposure	effect_allele.outcome	other_allele.outcome	beta.exposure	beta.outcome	eaf.exposure	eaf.outcome	chr.outcome	pos.outcome	pval.outcome	se.outcome	chr.exposure	pos.exposure	se.exposure	pval.exposure	samplesize.exposure
rs191252760	A	G	A	G	-0.1863	-0.577976	0.9766	0.990067	4	60589187	0.228833	0.480297	4	61454905	0.0337	3.172e-08	256523
rs3771501	A	G	A	G	0.0697	0.059634	0.4741	0.42551	2	70490521	0.536263	0.0964212	2	70717653	0.0106	5.037e-11	256523
rs552086	C	G	C	G	-0.0626	0.0546559	0.6635	0.62195	18	49280062	0.578575	0.0983962	18	46806432	0.0111	1.82e-08	256523
rs6910879	A	G	A	G	-0.1245	-0.294986	0.9117	0.995253	6	32592962	0.653474	0.657068	6	32560739	0.0219	1.351e-08	256523
rs7760841	T	C	T	C	0.1229	-0.0417414	0.1637	0.151707	6	32607091	0.75535	0.133961	6	32574868	0.0151	3.337e-16	256523

## Sheet: Supplementary Dateset 7
Supplementary Dateset 7. Number of participants in different cancer diseases grouped by age.
AGE_GROUP	≤40	>40	P-value
BLADDER			<0.001
no	10960 (99.973%)	14882 (99.779%)
yes	3 (0.027%)	33 (0.221%)
BLOOD			0.203
no	10962 (99.991%)	14910 (99.966%)
yes	1 (0.009%)	5 (0.034%)
BONE			0.116
no	10959 (99.964%)	14902 (99.913%)
yes	4 (0.036%)	13 (0.087%)
BRAIN			0.46
no	10961 (99.982%)	14910 (99.966%)
yes	2 (0.018%)	5 (0.034%)
BREAST			<0.001
no	10954 (99.918%)	14668 (98.344%)
yes	9 (0.082%)	247 (1.656%)
CERVICAL			0.057
no	10909 (99.507%)	14814 (99.323%)
yes	54 (0.493%)	101 (0.677%)
COLON			<0.001
no	10958 (99.954%)	14807 (99.276%)
yes	5 (0.046%)	108 (0.724%)
ESOPHAGEAL			0.004
no	10963 (100.000%)	14904 (99.926%)
yes	0 (0.000%)	11 (0.074%)
GALLBLADDER
no	25878(100%)
KIDNEY			<0.001
no	10961 (99.982%)	14889 (99.826%)
yes	2 (0.018%)	26 (0.174%)
LARYNX_WINDPIPE			0.003
no	10963 (100.000%)	14903 (99.920%)
yes	0 (0.000%)	12 (0.080%)
LEUKEMIA			0.001
no	10961 (99.982%)	14894 (99.859%)
yes	2 (0.018%)	21 (0.141%)
LIVER			0.002
no	10963 (100.000%)	14902 (99.913%)
yes	0 (0.000%)	13 (0.087%)
LUNG			<0.001
no	10959 (99.964%)	14864 (99.658%)
yes	4 (0.036%)	51 (0.342%)
LYMPHOMA_HODGKINS_DISEASE			0.015
no	10954 (99.918%)	14885 (99.799%)
yes	9 (0.082%)	30 (0.201%)
MELANOMA			<0.001
no	10950 (99.881%)	14817 (99.343%)
yes	13 (0.119%)	98 (0.657%)
MOUTH_TONGUE_LIP			0.049
no	10961 (99.982%)	14904 (99.926%)
yes	2 (0.018%)	11 (0.074%)
NERVOUS_SYSTEM
no	25878(100%)
OVARIAN			0.04
no	10949 (99.872%)	14879 (99.759%)
yes	14 (0.128%)	36 (0.241%)
PANCREATIC			0.138
no	10963 (100.000%)	14912 (99.980%)
yes	0 (0.000%)	3 (0.020%)
PROSTATE			<0.001
no	10962 (99.991%)	14694 (98.518%)
yes	1 (0.009%)	221 (1.482%)
RECTAL			<0.001
no	10963 (100.000%)	14899 (99.893%)
yes	0 (0.000%)	16 (0.107%)
SKIN_NON_MELANOMA			<0.001
no	10944 (99.827%)	14665 (98.324%)
yes	19 (0.173%)	250 (1.676%)
SKIN_UNKNOW			<0.001
no	10959 (99.964%)	14773 (99.048%)
yes	4 (0.036%)	142 (0.952%)
SOFT_TISSUE			0.015
no	10963 (100.000%)	14907 (99.946%)
yes	0 (0.000%)	8 (0.054%)
STOMACH			<0.001
no	10963 (100.000%)	14900 (99.899%)
yes	0 (0.000%)	15 (0.101%)
TESTIS			0.019
no	10960 (99.973%)	14899 (99.893%)
yes	3 (0.027%)	16 (0.107%)
THYROID			0.001
no	10956 (99.936%)	14882 (99.779%)
yes	7 (0.064%)	33 (0.221%)
UTERINE			<0.001
no	10950 (99.881%)	14831 (99.437%)
yes	13 (0.119%)	84 (0.563%)
OTHER			<0.001
no	10944 (99.827%)	14840 (99.497%)
yes	19 (0.173%)	75 (0.503%)
Results: (N)Mean+SD/ N(%)
